# Supplementary material for: BAHD acyltransferase from dragon fruit enables production of phyllocactin in engineered yeast
Source: FEMS Yeast Res. 2025 Feb 10;25:foae041. doi: 10.1093/femsyr/foae041 (PMC11881927; doi:10.1093/femsyr/foae041)
Supplement: foae041_Supplemental_Files [file foae041_supplemental_files.zip]

Archive with 3 entries (3 files):
- Supplementary File 1_revision_clean.docx
- Supplementary File 2.xlsx
- Supplementary File 3.xlsx
