# Supplementary material for: BAHD acyltransferase from dragon fruit enables production of phyllocactin in engineered yeast
Source: FEMS Yeast Res. 2025 Feb 10;25:foae041. doi: 10.1093/femsyr/foae041 (PMC11881927; doi:10.1093/femsyr/foae041)
Supplement: foae041_Supplemental_Files [file foae041_supplemental_files.zip › Supplementary File 2.xlsx]

## Sheet: Genes
Supplementary information 2 - Genes
Gene name	Amino acid sequence	Nucelotide sequence (codon-optimized for S. cerevisiae)	Nucelotide sequence (codon-optimized for Y. lipolytica)	Source
CcBAHD1	MDNGIEKKLNGKMEKKDLDFSSIKVKITQKTHVQPNKKLGRKECQLITFDIPYLGFFYNQKLMIYKENGSDFEELVKKLKDGLSVVLEEFYQLAGKLGRDDDGVFKVMYDDDMDGVEVLEAIVDDNDDGMMVCVDDLASKEDITMMKDLVPYNGILNLEGLQRPLLAIQLTKLRDGLAIGCAFNHAVLDGSSTWHFMSSWAEICNGAHSISLLPFLERTKARSTRISIEIPDAPPQPDIAASGTAPELREKLFRFPASAVEKIKAAHNSMGPANGTITATDPPYSTFQSLSSHIWRAVTKARELKPEDPTVFTIFADCRKRVDPPMPESYFGNLIQAIFAGTATGLLLGHPPEFASGMVKAAIGAHDAAAIDKRNKEFEAKPFIFQYKDAGMNCVAVGS…	ATGGATAATGGCATCGAGAAGAAGTTAAATGGCAAAATGGAGAAGAAAGATCTAGACTTCTCGTCCATAAAAGTAAAGATCACACAGAAGACTCACGTACAGCCAAACAAGAAGCTAGGAAGAAAGGAGTGTCAGCTAATAACTTTTGATATCCCTTACTTAGGGTTCTTCTACAACCAGAAATTAATGATTTACAAGGAGAACGGGTCCGATTTTGAGGAGCTTGTCAAGAAGCTGAAGGATGGGCTAAGCGTCGTACTAGAGGAGTTTTACCAGTTGGCTGGGAAGCTTGGAAGGGATGATGACGGTGTTTTCAAGGTAATGTACGACGATGACATGGACGGTGTTGAGGTCCTTGAGGCGATTGTTGATGACAACGATGATGGCATGATGGTATGT…		This work
CcBAHD2	MTCSELLSSPSSSSVTIISKSTVFPSEPSAMEDLKLSVSDLPMLSCHYIQKGGLFTRPPFNSSNLISLLKDGLSTALSHFPALAGRFKTDSLGYVFITCNDAGVDFVHATAKTVFIRDILSPTDVPLVVKEFFTYDRTVSYKGHFQPLMAVQVTELADGVFISCSVNHSVTDGTSFWNFFNTFAEVCKGVKRITKSPDFSRNSVLISPAILKVPEGGPVVTFNEKEPLRERIFSFSREAILELKSKVNNRKFSASAIELLGKQSNDPWNNNKDGKMASKIENWIRNAVTVSKPQGLTETESMAVEISSFQSLCALLWRCVTRARKLNSTKTTTFRMAVNCRHRLEPKLAPLYFGNAIQSIPTFASVDDVLSKDLRWAAEQLNKNVKAHGNDTVRRYVAE…	ATGACATGCTCTGAGTTGCTTAGTAGTCCTTCATCTTCCTCAGTTACTATAATTTCCAAATCAACTGTTTTCCCATCTGAGCCAAGCGCCATGGAAGATCTAAAGTTAAGTGTGAGTGACCTTCCGATGTTGAGCTGCCATTATATTCAGAAAGGTGGTTTATTTACAAGGCCGCCATTCAACTCATCCAACCTTATATCGTTACTAAAGGATGGCTTAAGTACAGCCTTGTCCCACTTTCCAGCACTTGCAGGGCGTTTCAAGACTGATTCACTAGGTTATGTGTTCATTACTTGCAATGACGCCGGAGTTGATTTCGTTCACGCTACAGCTAAAACCGTGTTCATACGTGATATTTTATCGCCGACTGACGTACCTTTAGTTGTAAAAGAATTCTTC…		This work
CcBAHD3	MVVSSVKRNPNCTNNEENLVYGHRLSSVGCAKVTGNLSYEPNNMDLAMKLHYLRVVYFLESQAIEGLMPLKLKEGIFEWLNYYYESCGRFRRSEKDGRPYIKCNDCGVRFIEAKSSKTLKEWILMEDSSSQRLLVADNVLGPELTFSPLVFLQITSLKCGGLALGLSWAHVLGDAFSASNYMNTLAEILNGKKPNYPPNYDKSPPQNLKPSKPIISDPLSLKKVGPVEDHWFNPLPCEMDTFSFHVKPNTLAQLQEKLSKNDSTPSPIGPFEMISSIIWRATARIRNGPELNTVTIIEKDRTSPIEEATTLRNNQVVGSVKAGFSVAQAQPEKLAALIHDSIKEEKAQIGEVVGQDPGGSDFIVYGSNLTFVNWEEVGFYGFELKGLSPRFVNCFVDGI…	ATGGTAGTTTCGAGTGTGAAAAGAAACCCCAACTGTACGAACAACGAGGAAAACTTGGTCTACGGACACAGATTATCCTCTGTAGGGTGTGCTAAAGTGACAGGGAACTTAAGCTACGAGCCAAACAACATGGACTTAGCCATGAAGTTGCATTACTTAAGGGTCGTGTACTTCCTGGAGAGCCAGGCTATCGAAGGCTTGATGCCCCTAAAATTAAAGGAAGGAATCTTTGAGTGGTTGAATTATTACTATGAGAGTTGTGGAAGATTTCGTAGGAGTGAGAAAGACGGTCGTCCATATATTAAGTGCAATGACTGTGGTGTACGTTTTATAGAGGCTAAGTCTAGTAAAACTCTTAAAGAGTGGATATTGATGGAAGATTCTTCTAGCCAGAGATTG…		This work
HpBAHD1	MREKMPCSEPLPTSSSSVMIISKSTVYPSQASSMADLRLSVSDLPMLSCHYIQKGNLFTRPPHSFSTLISQIKDALSETLSHFPALAGRLKTDADGYVYITCNDAGVDFVVAAAKNVHIRDTLSPIDVPDVVRGFFTYDRTVSYKGHFLPIIAVQVTELADGVFIGCSVNHSATDGTSFWNFFNTLAEVCRGMRKITRAPDFSRNSVLISPAVLKVPEGGPPVTFNEDEPLRERIFSFTREAILELKAKVNNRKLGGDDWGISISTVELLGKKSNDHWKESKLPAKLENWIRTASKTETPMAFEISSFQSLSALLWRCVTRARKLNPSKTTTFRMAVNCRHRLEPKLNPLYFGNAIQSIPTYASAGDLLSTDLRWAAEQLNKNVRNHGNETVRKCVSEW…	ATGAGGGAAAAGATGCCATGCAGCGAGCCGTTACCCACCTCTTCCTCGAGCGTCATGATAATTTCTAAGAGTACGGTTTATCCATCTCAGGCATCAAGTATGGCTGATCTTCGTTTAAGTGTGTCAGACCTGCCTATGTTGTCTTGTCATTACATACAGAAGGGGAATTTATTTACAAGGCCCCCGCATTCTTTCTCTACCTTAATCTCGCAAATTAAGGACGCTTTGTCGGAAACATTATCTCACTTCCCGGCGCTAGCCGGCAGGCTTAAGACTGACGCCGATGGGTATGTGTACATTACCTGCAATGATGCGGGAGTAGACTTCGTTGTAGCCGCGGCGAAGAATGTGCATATAAGGGACACTTTGTCACCTATAGACGTGCCTGATGTAGTCAGG…		This work
HpBAHD2	MANEIEKKQVDPSINVKITKKSHVQPKKKIGKKECQLVTFDLPYLAFFYNQKLLIYRIGNGSDFEQVVEKLKDGLSQVLVDFYQLAGKLNQDDDGVFKVMYDDDMEGVELVEAIVDGNHDHHDDGNGNGNGNVDDGKMMMSVDDLASMEDITMMKHLIPYNFILNVEGRHRPLLAIQLTKLRDGLAMGCAFNHAVLDGTSTWHFMSSWAEICNGVHSVSVPPFLDRTKARSTRVKLDMSRAPPPDSNGHNAAAAAAAAPVLREKLFRFSDSAIEKLKSDLNARLQPSNGTPTKPFSTFQCLSTHIWRHVTAARGLKLEDATVFTLFADCRRRVDPPMPETYFGNLIQAVFTGTAAGILLGNPPEFAAGMIQSAIAAHDAAAIEKRNKEWEENPIIFQFK…	ATGGCTAACGAAATTGAGAAGAAGCAAGTCGATCCTTCCATTAACGTTAAAATTACAAAGAAATCTCATGTCCAGCCCAAGAAGAAGATCGGTAAGAAGGAGTGCCAGTTAGTCACTTTTGATCTACCGTATTTGGCCTTCTTCTATAATCAGAAGTTATTAATTTACCGTATTGGCAACGGTTCTGACTTCGAACAGGTGGTTGAGAAGCTAAAAGACGGGTTGAGTCAGGTGCTTGTGGACTTTTACCAGTTAGCGGGGAAGTTAAATCAGGACGACGACGGGGTATTCAAAGTCATGTATGACGATGACATGGAAGGTGTTGAACTGGTTGAGGCAATAGTAGACGGGAACCATGACCACCACGATGATGGCAATGGCAATGGTAATGGTAACGTA…		This work
HpBAHD3	MVNQEGIKVISECFVRPEHEVEAAKNPLSLGPVDLAFLSIDPIQKGLLFPFVTNDTRPEISSIVERLKRSLSLALVYFYPLAGRFETNKYEDEHACWIFLDCTKGPGARLIHASYEDLSVSDILSSTDVHPAVRSFFDLGERVVNYDGHTKALLSIQVTELLDGVFIGFSMNHSVVDGTSFIHFVSSLSEIFRSDPQGNEGPVKISRVPLYKMHAPEGCGPISKLPYLEHDEFIVRYDPGPLRERIFHFSPESMARLKAKANEECGSGTQEISSYMALSSLVWKSITRAYNPAGHDETCCFTALNARPRHNPPLSDDYFGNILVRAKGVSKVDELLSQSLGWGARILSQEVKKHTHETICETLKMFAEHPSVIRRGLNQPGFYSVDNGGSHRFDMYGPE…	ATGGTGAATCAAGAGGGGATAAAAGTTATAAGTGAGTGCTTTGTGCGTCCAGAGCACGAAGTTGAAGCGGCAAAGAATCCTCTTAGCCTTGGGCCTGTGGACCTTGCGTTCCTATCTATAGACCCAATTCAGAAAGGTTTACTATTTCCCTTCGTAACTAACGACACTCGTCCAGAGATTTCTAGTATTGTCGAACGTCTGAAGAGATCTTTGTCTTTAGCATTAGTTTATTTCTATCCTCTGGCTGGAAGGTTCGAGACCAATAAATATGAGGATGAGCATGCATGTTGGATTTTCCTGGACTGTACAAAAGGTCCAGGCGCCAGGTTAATACACGCTAGCTACGAGGACCTATCTGTCAGCGACATCTTGAGCTCTACAGACGTACACCCTGCTGTG…	CAATCCGCCCTCACTACAACCGATGGTGAACCAGGAAGGAATCAAGGTCATTTCTGAGTGTTTTGTTCGACCCGAGCATGAGGTCGAAGCTGCTAAGAACCCTTTGTCACTGGGTCCGGTGGACCTGGCATTCCTTTCCATCGATCCCATCCAGAAAGGACTCCTGTTTCCTTTTGTTACTAATGACACCAGACCCGAAATCTCATCGATTGTTGAGCGACTGAAGCGATCCCTCTCGCTCGCGCTTGTGTACTTCTATCCCTTGGCCGGCCGATTCGAGACCAATAAGTACGAGGACGAGCACGCGTGCTGGATCTTTCTGGACTGCACGAAAGGACCCGGTGCCCGATTGATCCATGCTTCCTATGAGGACTTGTCCGTGTCCGACATTCTGTCCAG…	This work
HpBAHD4	MEISSFNGKTELEIKLGEPTRVPPLEKREREFYFLDNLDQNIAVTMRTLYLYKCPTKGNEDAPKVVKESLARVLVHYYPLAGRLTISPEGKLVVDCTGEGAIFVEAEANCSLAEMVAMATGDPIILKNLVYELPGAKNILETPLFTVQVTKFNCGAFSVAIAMNHCMADGLSAVEFVKSWGEVARGLPLTTRPSLDRTILKARDPPKIEFSHDEFLDIEDISNTHELLYDEEMVYGSFSFDPERLIRLKNKAIEDGTLSKCTTFEGLTALVWRARCKALGMHPDQQAKLLFAVDGRSKFNPPLPKGFFGNGIVLACALCKVNDLLKKPLSYAVELVQKAIKSATDSYMRSAIDYFEVTRARPSLSATLVITAWSRLSFHTTNFGWGETIYTGPVGLPDK…	ATGGAGATAAGTTCTTTCAACGGAAAGACAGAGTTGGAAATAAAGCTTGGAGAACCAACTCGTGTACCACCTTTAGAGAAACGTGAACGTGAGTTCTACTTTCTAGACAACTTAGATCAAAACATCGCTGTGACAATGCGTACCTTATACTTATACAAATGCCCTACCAAGGGAAACGAGGACGCACCAAAGGTCGTCAAGGAGAGTCTTGCCCGTGTCTTAGTCCACTATTACCCATTAGCGGGAAGACTAACAATATCGCCTGAGGGTAAATTAGTGGTAGACTGTACAGGTGAGGGTGCAATATTCGTAGAGGCCGAGGCAAATTGTAGCCTTGCCGAAATGGTGGCAATGGCCACGGGTGATCCTATAATTTTAAAGAACTTAGTCTATGAGCTT…		This work
HpBAHD5	MVNQEGTSKVISECFVRPEHEVEAAKRPYRLGPVDLSMLSIDPIQKGLLFPFETDSTRPEIELLVERLKRSLSIALVHFYPLAGRFETIKYEEEHACFIFLDCTKGPGAGFIHASVDLTVSDILSSTDVHSAVRSFFDLGEKMVNYDGHTKPLLSIQVTELLDGVFIGFTMNHSVVDGTSFIHFVSTLSEIFRSEGEGGANPTQISRVPLYKMYAPEGYGPIFKLPYLEPEEFIIRYDPGPLRERIFHFSPDSMAKLKAKANGECGTETQVISSFMALSGLVWKSITRARNSPAHENTACSLLLNARPRLEPPLSENYFGNFLGQVKGVCKVEELLGQSLGWAAGVLGQELKRSTHEVIMDLIKTVSERPIVVPPGLERADLYGAANSVVIGGSHRFDM…	ATGGTGAACCAAGAAGGGACCTCGAAAGTTATTAGTGAATGCTTTGTCCGTCCAGAGCATGAGGTCGAGGCTGCTAAGAGGCCCTATAGGCTTGGCCCCGTAGACCTATCTATGTTGTCAATCGATCCCATTCAAAAGGGCCTGCTATTCCCCTTCGAGACAGACTCCACCCGTCCAGAGATAGAGTTACTTGTTGAAAGGCTGAAAAGATCCTTGTCTATAGCTCTAGTACACTTTTACCCGTTAGCAGGCAGGTTTGAAACCATCAAGTACGAGGAAGAGCACGCATGCTTCATATTCTTAGACTGCACTAAGGGTCCGGGCGCAGGATTCATTCATGCATCTGTAGATTTAACGGTGAGTGACATATTATCATCTACCGACGTACATTCTGCGGTG…		This work
HpBAHD6	MQNYEKSSQTQSPLVFKVRRAAPELIPPIAPTPKEFKELSDIDNQEGLRLQFPFLQFYRGNESRGWNQDPAKVIREAVGKTLVPYYPFAGRLREKAGRKLVVDCNGQGVLFIEANADVTLDDFGEEIHPPFPCLEELIFDVPGNGGTLDSPLIIIQVTRLKCGGIILAWSFNHAMADGAGFFQFLSAVAELGHGGQLSVQPIWERHLLCAPDPPRVTCVHHEYDTMAETRGNVVPLDDNMVHRSFFFGPRDVSALRCLIPPDLKSSTAFEVLTACLWRCRTIALQPDPNATVRFHCIVNARSILNPPVPNGYYGNSITFSTVLSTAGDLCQKPVGYVVELVKMAKANVTDEYMRSFADFQVITGRPCLSTSGCCFAVSNLTRIGVDELDYGWGLPEYAG…	ATGCAGAATTACGAGAAAAGTTCACAGACTCAATCCCCATTGGTCTTCAAAGTGCGTCGTGCTGCCCCTGAGCTGATACCCCCAATCGCCCCTACGCCTAAAGAGTTTAAAGAGCTATCAGACATAGACAACCAGGAAGGATTAAGGTTGCAATTTCCATTTCTTCAGTTTTATAGGGGCAACGAGAGTCGTGGGTGGAACCAAGATCCTGCAAAAGTTATAAGAGAGGCGGTAGGGAAGACCTTAGTCCCTTACTATCCTTTTGCCGGCAGACTGCGTGAAAAGGCAGGCAGGAAACTGGTCGTCGACTGTAATGGACAGGGAGTTTTGTTTATAGAGGCCAATGCTGACGTCACCCTAGACGATTTCGGCGAAGAAATTCACCCACCTTTTCCCTGT…		This work
Amino acid sequences used for Bioinformatic selection of BAHD ATs
Gene name	Accession number (Uniprot)	Amino acid sequence	Source
At5MaT	5MAT_ARATH	MVNFNSAVNILEVVQVSPPSSNSLTLPLTYFDLGWLKLHPVDRVLFYHVPELTRSSLISKLKSSLSATLLHYLPLAGRLVWDSIKTKPSIVYSPDDKDAVYLTVAESNGDLSHLSGDEPRPATEFHSLVPELPVSDESARVLAVQVTFFPNQGFSLGVTAHHAVLDGKTTAMFLKAWAHNCKQEQEALPHDLVPSLDRIIVQDPTGLETKLLNRWISASNNKPSLKLFPSKIIGSDILRVTYRLTREDIKKLRERVETESHAKQLRLSTFVITYAYVITCMVKMRGGDPTRFVCVGFASDFRSRLNPPLPPTFFGNCIVGSGDFDVKAEPILEEGEGKGFITAVETLTGWVNGLCPENIEKNMLLPFEAFKRMEPGRQMISVAGSTRLGIYGSDFGWGK…	[1]
GmIF7MaT	A7BIC9_SOYBN	MAETPTLRIHEVCPISPPQETPSTTIPFTFFDVLWLRLPPVERLFFYSFPNPTTTSSFFDTTILPNLKHSLSLTLHHFPPLAGTITWPLHTPLPLITYTPGNSIPFRIAESNADFNTLSSNLSEVNNHRRNLIPHLPTSHEEASVLALQLTHFPNQGYSIGITSHHAALDGKSSTLFMKSWAHICSYLNTSPEEPLLFSLPKHLTPSFDRSVIRDPLGIGEIYAKSWTSFGGATNDRSLNVWDTLGGNQTDLVKGLFELTPLDIKKLKKLAESKFVVGDNKKKVRVTSFTVTCAYLLSCAVKAEQPNCERVPFVFNVDCRARLDPPIPETYFGNCVVALLASAKREELLGEEAFFKSVIGISEELNGLEGDVLNGADKWIPKIQSVVSETPRLFSVAGS…	[2]

## Sheet: Oligos
Supplementary information 2 - Primers
Primer ID	Function	Sequence, 5' to 3'
PR-6	Amplification of Ptef1 promoter	CACGCGAUGCACACACCATAGCTTC
PR-1750	Amplification of Ptef1 promoter	ACCTGCACUTTGTAATTAAAACTTAGATTAGATTG
PR-22420	Amplification of EasyClone MF backbones for USER cloning	ATCGCACGUGTAGATACGTTGTTGACACTTC
PR-22421	Amplification of EasyClone MF backbones for USER cloning	ATCGCGTGUATCCGCTCTAACCGAAAAGGAAG
PR-23963	Amplification of IntD_1 integration site for USER cloning	ATCGCACGUAAGTGTGGATGGGGAAGTGAGT
PR-23967	Amplification of Promoter of TEF1 from Y. lipolytica for USER cloning	AGTACTGCAAAAAGUGCTGGTCGGA
PR-23968	Amplification of IntD_1 integration site for USER cloning	ATCGCGTGUCTTCTGTTCGGAATCAACCTCAAGG
PR-32543	Amplification of CcBAHD1	AGTGCAGGUAAAACAATGGATAATGGCATCGAGAA
PR-32544	Amplification of CcBAHD2	CGTGCGAUTTACACGACTTCACCATCCA
PR-32545	Amplification of CcBAHD3	AGTGCAGGUAAAACAATGACATGCTCTGAGTTGCT
PR-32546	Amplification of HpBAHD1	CGTGCGAUTTACTAGCAACTACTAACGAACT
PR-32547	Amplification of HpBAHD2	AGTGCAGGUAAAACAATGGTAGTTTCGAGTGTGAA
PR-32548	Amplification of HpBAHD3	CGTGCGAUTTACTAGGCAATTAGGCACCATT
PR-32549	Amplification of HpBAHD4	AGTGCAGGUAAAACAATGAGGGAAAAGATGCCATG
PR-32550	Amplification of HpBAHD5	CGTGCGAUTTACTAGAACCTGCTTACGTACT
PR-32551	Amplification of HpBAHD6	AGTGCAGGUAAAACAATGGCTAACGAAATTGAGAA
PR-32552	Amplification of CcBAHD1	CGTGCGAUTTACTAAGCAACTTCCAGGTTCA
PR-32553	Amplification of CcBAHD1	AGTGCAGGUAAAACAATGGTGAATCAAGAGGGGAT
PR-32554	Amplification of CcBAHD3	CGTGCGAUTTAGCCCATAGAGACGAAGT
PR-32555	Amplification of HpBAHD1	AGTGCAGGUAAAACA ATG GAGATAAGTTCTTTCAA
PR-32556	Amplification of HpBAHD2	CGTGCGAUTTATACCTGCATGATCTCTT
PR-32557	Amplification of HpBAHD3	AGTGCAGGUAAAACAATGGTGAACCAAGAAGGGAC
PR-32558	Amplification of HpBAHD4	CGTGCGAUTCAGACAACAGTTACGAAGC
PR-32559	Amplification of HpBAHD5	AGTGCAGGUAAAACAATGCAGAATTACGAGAAAAG
PR-32560	Amplification of HpBAHD6	CGTGCGAUTTACTAGAACAATGATGAAGAGA
PR-33144 (HpBAHD3_Yl_Ptefin_G2_fw)	Amplification of HpBAHD3_Yl in position 2 of EasyCloneYALI under control of Ptefin, without ATG	ACTTTTTGCAGTACUAACCGCAGGTGAACCAGGAAGGAATC
PR-33145 (HpBAHD3_Yl_G2_rev)	Amplification of HpBAHD3_Yl in position 2 of EasyCloneYALI	ACACGCGAUTTAGCCCATGGAGACAAAATTC
PR-33237	Amplification of Promoter of TEF1 from Y. lipolytica for USER cloning	ACGTGCGAUAGAGACCGGGTTGGCGGCGC

## Sheet: BioBricks
Supplementary information 2 - BioBricks
BioBrick	Description	Oligo Fwd	Oligo Rev	Template
S. cerevisiae
BB8 (TEF1p_U1)	Ptef1 promoter from S. cerevisiae with USER overhang	PR-1750	PR-6	CEN.PK113-5D genome
BB3038 (XI-5_ECMF)	Backbone for ECMF XI-5 integration site with USER overhangs	PR-22420	PR-22421	pCfB3037 [3]
BB6559 (CcBAHD1_U1)	BAHD acyltransferase, Celosia argentea var. cristata with USER overhang for position 1 of EasyClone MF	PR-32543	PR-32544	Synthetic gene string
BB6560 (CcBAHD2_U1)	BAHD acyltransferase, Celosia argentea var. cristata with USER overhang for position 1 for EasyClone MF	PR-32545	PR-32546	Synthetic gene string
BB6561 (CcBAHD3_U1)	BAHD acyltransferase, Celosia argentea var. cristata with USER overhang for position 1 for EasyClone MF	PR-32547	PR-32548	Synthetic gene string
BB6562 (HpBAHD1_U1)	BAHD acyltransferase, Hylocereus polyrhizus with USER overhang for position 1 for EasyClone MF	PR-32549	PR-32550	Synthetic gene string
BB6563 (HpBAHD2_U1)	BAHD acyltransferase, Hylocereus polyrhizus with USER overhang for position 1 for EasyClone MF	PR-32551	PR-32552	Synthetic gene string
BB6564 (HpBAHD3_U1)	BAHD acyltransferase, Hylocereus polyrhizus with USER overhang for position 1 for EasyClone MF	PR-32553	PR-32554	Synthetic gene string
BB6565 (HpBAHD4_U1)	BAHD acyltransferase, Hylocereus polyrhizus with USER overhang for position 1 for EasyClone MF	PR-32555	PR-32556	Synthetic gene string
BB6566 (HpBAHD5_U1)	BAHD acyltransferase, Hylocereus polyrhizus with USER overhang for position 1 for EasyClone MF	PR-32557	PR-32558	Synthetic gene string
BB6567 (HpBAHD6_U1)	BAHD acyltransferase, Hylocereus polyrhizus with USER overhang for position 1 for EasyClone MF	PR-32559	PR-32560	Synthetic gene string
Y. lipolytica
BB5951	EasyCloneYALI plasmid for integration site IntD_1 with USER overhang	PR-23963	PR-23968	[4]
BB6735	HpBAHD3 with USER overhang for G2 position in EasyCloneYALI	PR-33144	PR-33145	Synthetic gene string
BB6738	PrTEFintron promoter with USER overhang for P2 position in EasyCloneYALI	PR-33237	PR-23967	W29 genomic DNA

## Sheet: Plasmids
Supplementary information 2 - Plasmids
Plasmid	Parent plasmid; BioBricks	Relevant characteristics	Source
episomal plasmids
pCfB2312 (CEN/ARS_Cas9_kanMX)	-	Cas9 expressing	[5]
gRNA plasmids
pCfB3046 (p-gRNA-XI-5)	-	gRNA targetting XI-5 site in S. cerevisiae	[3]
pCfB6631 (p-gRNA-IntD_1)	-	gRNA targetting IntD_1 site in Y. lipolytica	[4]
Yeast genome integration vectors
S. cerevisiae
pCfB12298	BB3038, BB8, BB6559	XI-5_Tadh1<-CcBAHD1<-Ptef1	This work
pCfB12299	BB3038, BB8, BB6560	XI-5_Tadh1<-CcBAHD2<-Ptef1	This work
pCfB12300	BB3038, BB8, BB6561	XI-5_Tadh1<-CcBAHD3<-Ptef1	This work
pCfB12301	BB3038, BB8, BB6562	XI-5_Tadh1<-HpBAHD1<-Ptef1	This work
pCfB12302	BB3038, BB8, BB6563	XI-5_Tadh1<-HpBAHD2<-Ptef1	This work
pCfB12303	BB3038, BB8, BB6564	XI-5_Tadh1<-HpBAHD3<-Ptef1	This work
pCfB12304	BB3038, BB8, BB6565	XI-5_Tadh1<-HpBAHD4<-Ptef1	This work
pCfB12305	BB3038, BB8, BB6566	XI-5_Tadh1<-HpBAHD5<-Ptef1	This work
pCfB12306	BB3038, BB8, BB6567	XI-5_Tadh1<-HpBAHD6<-Ptef1	This work
Y. lipolytica
pCfB12430	BB5951, BB6738, BB6735	IntD_1_PrTefin->HpBAHD3_Yl->Tlip2	This work

## Sheet: Strains
Supplementary information 2 - Strains
Strain	Parental strain	Added DNA element	Relevant genotype	Source
S. cerevisiae
CEN.PK113-7D			Mata MAL2-8c SUC2 URA3 HIS3 LEU2 TRP1	Peter Kötter
ST12160			CEN.PK 113-7D ↑Cas9, ↑MjDOD, ↑BvTYHW13L, ↑BvGT2	Christiane Glitz
ST13941	ST12160	pCfB12298	CEN.PK 113-7D ↑Cas9, ↑MjDOD, ↑BvTYHW13L, ↑BvGT2, ↑CcBAHD1	This work
ST13942	ST12160	pCfB12299	CEN.PK 113-7D ↑Cas9, ↑MjDOD, ↑BvTYHW13L, ↑BvGT2, ↑CcBAHD2	This work
ST13943	ST12160	pCfB12300	CEN.PK 113-7D ↑Cas9, ↑MjDOD, ↑BvTYHW13L, ↑BvGT2, ↑CcBAHD3	This work
ST13944	ST12160	pCfB12301	CEN.PK 113-7D ↑Cas9, ↑MjDOD, ↑BvTYHW13L, ↑BvGT2, ↑HpBAHD1	This work
ST13945	ST12160	pCfB12302	CEN.PK 113-7D ↑Cas9, ↑MjDOD, ↑BvTYHW13L, ↑BvGT2, ↑HpBAHD2	This work
ST13946	ST12160	pCfB12303	CEN.PK 113-7D ↑Cas9, ↑MjDOD, ↑BvTYHW13L, ↑BvGT2, ↑HpBAHD3	This work
ST13947	ST12160	pCfB12304	CEN.PK 113-7D ↑Cas9, ↑MjDOD, ↑BvTYHW13L, ↑BvGT2, ↑HpBAHD4	This work
ST13948	ST12160	pCfB12305	CEN.PK 113-7D ↑Cas9, ↑MjDOD, ↑BvTYHW13L, ↑BvGT2, ↑HpBAHD5	This work
ST13949	ST12160	pCfB12306	CEN.PK 113-7D ↑Cas9, ↑MjDOD, ↑BvTYHW13L, ↑BvGT2, ↑HpBAHD6	This work
Y. lipolytica
ST12603			MATA ku70∆::PrTEF1-Cas9-TTef12::PrGPD-DsdA-TLip2,↑↑↑MjDOD, ↑↑↑EvTYH, ↑↑↑BvGT2, ↑Aro4*, ↑Aro7*, ∆4hppd	[6]
ST14103	ST12603	pCfB12430	MATA ku70∆::PrTEF1-Cas9-TTef12::PrGPD-DsdA-TLip2,↑↑↑MjDOD, ↑↑↑EvTYH, ↑↑↑BvGT2, ↑Aro4*, ↑Aro7*, ∆4hppd, ↑HpBAHD3	This work

## Sheet: References
Supplementary information 2 - References
[1]	D’Auria JC, Reichelt M, Luck K et al. Identification and characterization of the BAHD acyltransferase malonyl CoA: Anthocyanidin 5-O-glucoside-6″-O-malonyltransferase (At5MAT) in Arabidopsis thaliana. FEBS Lett 2007;581:872–8.
[2]	Suzuki H, Nishino T, Nakayama T. cDNA cloning of a BAHD acyltransferase from soybean (Glycine max): Isoflavone 7-O-glucoside-6″-O-malonyltransferase. Phytochemistry 2007;68:2035–42.
[3]	Jessop-Fabre MM, Jakočiūnas T, Stovicek V, Dai Z, Jensen MK, Keasling JD, et al. EasyClone-MarkerFree: A vector toolkit for marker-less integration of genes into Saccharomyces cerevisiae via CRISPR-Cas9. Biotechnology Journal. 2016;
[4]	Holkenbrink C, Dam MI, Kildegaard KR, Beder J, Dahlin J, Doménech Belda D, et al. EasyCloneYALI: CRISPR/Cas9-Based Synthetic Toolbox for Engineering of the Yeast Yarrowia lipolytica. Biotechnol J 2018;13. https://doi.org/10.1002/biot.201700543.
[5]	Stovicek V, Borodina I, Forster J. CRISPR–Cas system enables fast and simple genome editing of industrial Saccharomyces cerevisiae strains. Metabolic Engineering Communications. 2015 Dec;2:13–22.
[6]	Thomsen PT, Meramo S, Ninivaggi L, Pasutto E, Babaei M, Avila-Neto PM, et al. Beet red food colourant can be produced more sustainably with engineered Yarrowia lipolytica. Nat Microbiol 2023;8:2290–303. https://doi.org/10.1038/s41564-023-01517-5.
