# Supplementary material for: BAHD acyltransferase from dragon fruit enables production of phyllocactin in engineered yeast
Source: FEMS Yeast Res. 2025 Feb 10;25:foae041. doi: 10.1093/femsyr/foae041 (PMC11881927; doi:10.1093/femsyr/foae041)
Supplement: foae041_Supplemental_Files [file foae041_supplemental_files.zip › Supplementary File 3.xlsx]

## Sheet: 24wp S. cerevisiae
Figure 2e
		Betanin (mg/L)			Isobetanin (mg/L)			Phyllocactin (mg/L)
Strain	Replicate	total	extracellular	intracellular	total	extracellular	intracellular	total	extracellular	intracellular
ST12160	1	5.486	4.773	0.713	0.179	0.161	0.018	0	0	0
	2	6.084	8.161	-2.077	0.184	0.196	-0.012	0	0	0
	3	5.757	4.814	0.943	0.187	0.158	0.029	0	0	0
ST13946	1	0.374	0.247	0.127	0.113	0.107	0.006	3.00556	1.1929	1.81267
	2	0.39	0.261	0.129	0	0.106	-0.106	3.13552	1.46613	1.66939
	3	0.414	0.289	0.125	0.115	0.115	0	3.41208	1.78601	1.62607
	(Iso-)Betanin				Phyllocactin
	extracellular AV	extracellular SD	intracellular AV	intracellular SD	extracellular AV	extracellular SD	intracellular AV	intracellular SD
ST12160	6.0877	1.60479	0.56767	0.41341	0	0	0	0
ST13946	0.375	0.02149	0.129	0.00446	1.59219	0.16106	1.70271	0.07974

## Sheet: 24wp Y. lipolytica
		Betanin (mg/L)	Isobetanin (mg/L)	Phyllocactin (mg/L)	Isophyllocactin (mg/L)
extra	14103-1	4.83642	2.36439	148.284	35.8214
	12603-1	25.7468	3.8943	0	0
	14103-2	5.83215	2.64256	165.945	46.4845
	12603-2	23.0597	2.50348	0	0
	14103-3	2.41821	1.11266	101.3	10.6631
	12603-3	23.3286	3.19889	0	0
total	14103-1	22.9018	6.9541	226.258	46.4845
	12603-1	151.067	26.2865	0	0
	14103-2	22.3329	7.23227	248.75	58.3139
	12603-2	157.468	25.1739	0	0
	14103-3	17.4964	4.17246	147.617	17.3276
	12603-3	158.222	26.8428	0	0
intra	14103-1	18.0654	4.58971	77.974	10.6631
	12603-1	125.32	22.3922	0	0
	14103-2	16.5007	4.58971	82.8057	11.8294
	12603-2	134.408	22.6704	0	0
	14103-3	15.0782	3.05981	46.3179	6.66445
	12603-3	134.893	23.6439	0	0
	(Iso-)Betanin				(Iso-)Phyllocactin
	extracellular AV	extracellular SD	intracellular AV	intracellular SD	extracellular AV	extracellular SD	intracellular AV	intracellular SD
ST12603	27.2439	1.77612	154.443	4.93967	0	0	0	0
ST14103	5.75464	2.13598	19.7541	2.31546	160.197	42.2991	78.0712	18.3941

## Sheet: Operational-parameters
Supplementary data 2
-- AMBR250 fermentation operational parameters, assumptions, and media compositions --
Operational parameters
Reactor:	ST14103 R1	ST14103 R1	ST12603 R1	ST12603 R2
Yeast	Yarrowia lipolytica	Yarrowia lipolytica	Yarrowia lipolytica	Yarrowia lipolytica
Cell-line	W-29	W-29	W-29	W-29
Strain number	ST14103	ST14103	ST12603	ST12603
Exponential feed increase rate	0.1/h	0.1/h	0.1/h	0.1/h
Initial feed rate g.L/h	0.44	0.44	0.44	0.44
Feed medium	F-1	F-1	F-1	F-1
Feed start	Upon carbon depletion (CER drops)	Upon carbon depletion (CER drops)	Upon carbon depletion (CER drops)	Upon carbon depletion (CER drops)
Feed carbon source concentration	D-glucose 600 g/L	D-glucose 600 g/L	D-glucose 600 g/L	D-glucose 600 g/L
(Assumed) growth rate	0.17/h	0.17/h	0.17/h	0.17/h
(Assumed) biomass yield on glucose	0.37 gBiomass/gSubstrate	0.37 gBiomass/gSubstrate	0.37 gBiomass/gSubstrate	0.37 gBiomass/gSubstrate
Switch to constant feed	When pO2 below 5%	When pO2 below 5%	When pO2 below 5%	When pO2 below 5%
DO set point	0.4	0.4	0.4	0.4
Air, vvm	Initial 1 vvm, as required by DO cascade	Initial 1 vvm, as required by DO cascade	Initial 1 vvm, as required by DO cascade	Initial 1 vvm, as required by DO cascade
Stirring speed	1000 to 4000rpm As required by DO cascade	1000 to 4000rpm As required by DO cascade	1000 to 4000rpm As required by DO cascade	1000 to 4000rpm As required by DO cascade
Initial batch volume (mL)	99.3408	99.2107	99.5414	99.1996
Batch medium	B-1	B-1	B-1	B-1
Carbon source	D-glucose	D-glucose	D-glucose	D-glucose
Starting OD	0.1	0.1	0.1	0.1
Temperature	30C	30C	30C	30C
Base	1M NaOH	1M NaOH	1M NaOH	1M NaOH
pH set point	6	6	6	6
Sampling	Every 6h	Every 6h	Every 6h	Every 6h
Storage	Freezer (-14C)	Freezer (-14C)	Freezer (-14C)	Freezer (-14C)
Batch media
Batch ID:	B-1
D-glucose g/L	40
Glycerol g/L	N/A
(NH4)2SO4	10 g/L
KH2PO4	4.5 g/L
MgSO4,7H2O	0.5 g/L
Trace metals
- CaCl2, 2H2O	0.009 g/L
- ZnSO4, 7H2O	0.009 g/L
- FeSO4, 7H2O	0.006 g/L
- H3BO3	0.002 g/L
- MnCl2, 4H2O	0.002 g/L
- Na2MoO4, 2H2O	0.0008 g/L
- CoCl2, 6H2O	0.0006 g/L
- CuSO4, 5H2O	0.0002 g/L
- KI	0.0002 g/L
- EDTA	0.03 g/L
Vitamins
- p-aminobenzoic acid	0.0002 g/L
- Biotin	0.00005 g/L
- Nicotinic acid	0.001 g/L
- Ca-pantotenate	0.001 g/L
- Pyridoxine HCl	0.001 g/L
- Thiamine HCl	0.001 g/L
- Myo-Inositol	0.025 g/L
5M NaOH to pH 6.0	Yes
Antifoam (204)	0.4mL
Feed media
Feed ID:	F-1
D-glucose	600 g/L
Glycerol	N/A
(NH4)2SO4	75 g/L
KH2PO4	45 g/L
MgSO4,7H2O	7.5 g/L
Trace metals
- CaCl2, 2H2O	0.135
- ZnSO4, 7H2O	0.135
- FeSO4, 7H2O	0.09
- H3BO3	0.03
- MnCl2, 4H2O	0.03
- Na2MoO4, 2H2O	0.012
- CoCl2, 6H2O	0.009
- CuSO4, 5H2O	0.003
- KI	0.003
- EDTA	0.45
Vitamins
- p-aminobenzoic acid	0.003
- Biotin	0.00075
- Nicotinic acid	0.015
- Ca-pantotenate	0.015
- Pyridoxine HCl	0.015
- Thiamine HCl	0.015
- Myo-Inositol	0.375
Antifoam (204)	0.6 ml/L

## Sheet: Fermentation online 
	ST14103 - R1					ST14103 - R2					ST12603 -R1					ST12603 - R2
Time	Bioreactor 21 - Base volume pumped (1M NaOH)	Bioreactor 21 - CER	Bioreactor 21 - DO	Bioreactor 21 - Feed#1 volume pumped	Bioreactor 21 - Volume	Bioreactor 22 - Base volume pumped (1M NaOH)	Bioreactor 22 - CER	Bioreactor 22 - DO	Bioreactor 22 - Feed#1 volume pumped	Bioreactor 22 - Volume	Bioreactor 23 - Base volume pumped (1M NaOH)	Bioreactor 23 - CER	Bioreactor 23 - DO	Bioreactor 23 - Feed#1 volume pumped	Bioreactor 23 - Volume	Bioreactor 24 - Base volume pumped (1M NaOH)	Bioreactor 24 - CER	Bioreactor 24 - DO	Bioreactor 24 - Feed#1 volume pumped	Bioreactor 24 - Volume
	mL	mmol/L*h	%	mL	mL	mL	mmol/L*h	%	mL	mL	mL	mmol/L*h	%	mL	mL	mL	mmol/L*h	%	mL	mL
0	0.122701	0	99.6709	0	99.3408	0.138478	0	98.9279	0	99.2107	0.46752	NaN	98.3055	0	99.5414	0.117987	0	98.5477	0	99.1996
0.0833333	0.122701	0	95.4143	0	101.135	0.138478	0	95.2653	0	101.006	0.46752	NaN	95.6724	0	102.036	0.117987	0	95.7923	0	101.694
0.166667	0.122701	0.027448	95.2337	0	98.8602	0.138478	0	94.8315	0	101	0.46752	NaN	95.3511	0	99.7608	0.117987	0	95.2446	0	99.419
0.25	0.122701	0.0274465	95.3929	0	98.8551	0.138478	0	95.0513	0	98.725	0.46752	NaN	95.4288	0	99.7555	0.117987	0	95.3259	0	99.4137
0.333333	0.122701	0.0274543	95.741	0	98.8498	0.138478	0	95.0171	0	98.7197	0.46752	NaN	95.47	0	99.7502	0.117987	0	95.1826	0	99.4087
0.416667	0.122701	0.0274495	95.5955	0	98.8445	0.138478	0	95.0554	0	98.7144	0.46752	NaN	95.4442	0	99.7449	0.117987	0	95.4772	0	99.4034
0.5	0.122701	0.0274555	95.423	0	98.8392	0.138478	0	95.2211	0	98.7091	0.46752	NaN	95.5342	0	99.7399	0.117987	0	95.7305	0	99.3981
0.583333	0.122701	0.0274558	95.5055	0	98.834	0.138478	0	95.0415	0	98.704	0.46752	NaN	95.549	0	99.7346	0.117987	0	95.4695	0	99.3928
0.666667	0.122701	0.0274718	95.5497	0	98.8287	0.138478	0	95.0255	0	98.6987	0.46752	NaN	95.4035	0	99.7293	0.117987	0	95.4543	0	99.3875
0.75	0.122701	0.0549088	95.2507	0	98.8236	0.138478	0	94.9075	0	98.6934	0.46752	NaN	95.2355	0	99.724	0.117987	0	95.8018	0	99.3822
0.833333	0.122701	0.0274814	94.7898	0	98.8183	0.138478	0	94.5197	0	98.6881	0.46752	NaN	95.3052	0	99.7187	0.117987	0	95.6375	0	99.3769
0.916667	0.122701	0.0549479	95.0444	0	98.813	0.138478	0	94.4937	0	98.6828	0.46752	NaN	94.9755	0	99.7134	0.117987	0	95.4632	0	99.3719
1	0.122701	0.0549455	94.7575	0	98.8077	0.138478	0	94.1242	0	98.6775	0.46752	NaN	94.8363	0	99.7081	0.117987	0	95.0259	0	99.3666
1.08333	0.122701	0.0549432	94.3597	0	98.8024	0.138478	0.0275302	94.1722	0	98.6722	0.46752	NaN	94.5652	0	99.703	0.117987	0	94.8897	0	99.3612
1.16667	0.122701	0.0549109	94.2702	0	98.7971	0.138478	0.0275277	93.5623	0	98.6672	0.46752	NaN	94.6754	0	99.6977	0.117987	0	94.9952	0	99.356
1.25	0.122701	0.0549157	93.78	0	98.7918	0.138478	0.0275241	93.6346	0	98.6619	0.46752	NaN	94.3171	0	99.6924	0.117987	0	94.6936	0	99.3507
1.33333	0.122701	0.0549366	93.7423	0	98.7867	0.138478	0.0275259	93.4535	0	98.6566	0.46752	NaN	94.3359	0	99.6871	0.117987	0	94.4842	0	99.3454
1.41667	0.122701	0.0549534	94.0337	0	98.7814	0.138478	0.027534	93.3669	0	98.6513	0.46752	NaN	94.0417	0	99.6819	0.117987	0	95.0983	0	99.3402
1.5	0.122701	0.0549527	93.4793	0	98.7761	0.138478	0.0275438	93.3296	0	98.646	0.46752	NaN	94.2992	0	99.6766	0.117987	0	94.592	0	99.3351
1.58333	0.122701	0.0549533	93.3739	0	98.7709	0.138478	0.027545	93.3941	0	98.6407	0.46752	NaN	94.0176	0	99.6713	0.117987	0	94.5095	0	99.3298
1.66667	0.122701	0.0549698	93.3918	0	98.7656	0.138478	0.0275431	93.2834	0	98.6354	0.46752	NaN	94.0341	0	99.6662	0.117987	0	94.6949	0	99.3245
1.75	0.122701	0.0549754	93.3044	0	98.7603	0.138478	0.0275323	93.3502	0	98.6303	0.46752	NaN	93.9302	0	99.6609	0.117987	0	94.3924	0	99.3193
1.83333	0.122701	0.0549801	93.2794	0	98.755	0.138478	0.0275426	93.0356	0	98.625	0.46752	NaN	93.6864	0	99.6556	0.117987	0	94.2586	0	99.314
1.91667	0.122701	0.0824844	93.217	0	98.7499	0.138478	0.0275341	93.1109	0	98.6197	0.46752	NaN	93.6826	0	99.6503	0.117987	0	94.333	0	99.3087
2	0.122701	0.0824756	92.7961	0	98.7446	0.138478	0.0275405	93.108	0	98.6144	0.46752	NaN	93.6821	0	99.6451	0.117987	0	94.2995	0	99.3034
2.08333	0.122701	0.0824563	93.1042	0	98.7393	0.138478	0.0275314	92.7365	0	98.6091	0.46752	NaN	93.5595	0	99.6398	0.117987	0	93.7332	0	99.2983
2.16667	0.122701	0.0824916	92.8407	0	98.734	0.138478	0.0275426	92.65	0	98.6038	0.46752	NaN	93.2446	0	99.6345	0.117987	0	93.7922	0	99.293
2.25	0.122701	0.0824903	92.778	0	98.7287	0.138478	0.0275546	92.5863	0	98.5985	0.46752	NaN	93.4919	0	99.6294	0.117987	0	93.6477	0	99.2878
2.33333	0.145334	0.0824219	92.7824	0	98.7461	0.138478	0.027539	92.5867	0	98.5934	0.486141	NaN	93.1428	0	99.6427	0.117987	0	93.4125	0	99.2825
2.41667	0.145334	0.0824861	92.3813	0	98.7408	0.138478	0.0275289	92.4262	0	98.5881	0.486141	NaN	93.3138	0	99.6374	0.117987	0	93.4317	0	99.2772
2.5	0.145334	0.0824637	92.6161	0	98.7355	0.138478	0.0275463	92.4664	0	98.5828	0.486141	NaN	93.0234	0	99.6322	0.117987	0	93.2066	0	99.2719
2.58333	0.145334	0.082463	92.3647	0	98.7304	0.138478	0.0275453	92.1079	0	98.5775	0.486141	NaN	92.9833	0	99.6269	0.117987	0	93.1787	0	99.2666
2.66667	0.145334	0.0824418	92.211	0	98.7251	0.138478	0.0275486	92.4662	0	98.5722	0.486141	NaN	92.6196	0	99.6216	0.141614	0	93.5318	0	99.2852
2.75	0.145334	0.0824567	92.105	0	98.7198	0.138478	0.027553	92.413	0	98.5669	0.486141	NaN	92.6581	0	99.6163	0.141614	0	93.1365	0	99.2799
2.83333	0.145334	0.0824651	92.2279	0	98.7145	0.138478	0.0275693	92.1611	0	98.5616	0.486141	NaN	92.5698	0	99.6112	0.141614	0	93.1542	0	99.2746
2.91667	0.145334	0.0824719	92.1159	0	98.7092	0.138478	0.0275583	92.4813	0	98.5566	0.486141	NaN	92.3581	0	99.6059	0.141614	0	93.0998	0	99.2693
3	0.145334	0.0824598	92.1373	0	98.7039	0.138478	0.0275441	92.2673	0	98.5513	0.486141	NaN	92.5167	0	99.6006	0.141614	0	93.0016	0	99.264
3.08333	0.145334	0.0829766	91.9208	0	98.6986	0.138478	0.0365381	91.9557	0	98.546	0.486141	NaN	92.3362	0	99.5953	0.141614	0	92.7717	0	99.2587
3.16667	0.145334	0.0825321	91.7166	0	98.6936	0.138478	0.0551129	91.8043	0	98.5407	0.486141	NaN	92.205	0	99.5901	0.141614	0	92.7561	0	99.2535
3.25	0.145334	0.11002	91.9208	0	98.6883	0.138478	0.0551208	91.7154	0	98.5354	0.486141	NaN	92.2519	0	99.5848	0.141614	0	92.5912	0	99.2484
3.33333	0.145334	0.110064	91.513	0	98.683	0.138478	0.0551411	91.7026	0	98.5301	0.486141	NaN	92.1901	0	99.5795	0.141614	0	92.6401	0	99.2431
3.41667	0.145334	0.109975	91.5137	0	98.6777	0.138478	0.0551305	91.4228	0	98.5248	0.486141	NaN	91.878	0	99.5744	0.141614	0	92.5199	0	99.2378
3.5	0.145334	0.110052	91.579	0	98.6724	0.138478	0.0551707	91.5637	0	98.5197	0.486141	NaN	91.7763	0	99.5691	0.141614	0	92.1583	0	99.2325
3.58333	0.145334	0.109986	91.4533	0	98.6671	0.159748	0.0551284	91.3125	0	98.5357	0.486141	NaN	91.6908	0	99.5638	0.166682	0	92.4391	0	99.2523
3.66667	0.145334	0.110015	91.4084	0	98.662	0.159748	0.0551283	91.4949	0	98.5304	0.510002	NaN	91.6505	0	99.5824	0.166682	0	92.3116	0	99.247
3.75	0.145334	0.110041	91.0562	0	98.6567	0.159748	0.0551429	91.2106	0	98.5251	0.510002	NaN	91.4421	0	99.5771	0.166682	0	91.8841	0	99.2417
3.83333	0.169078	0.110029	91.045	0	98.6752	0.159748	0.055157	91.0951	0	98.5198	0.510002	NaN	91.3975	0	99.5718	0.166682	0	91.7637	0	99.2367
3.91667	0.169078	0.110045	90.7283	0	98.6699	0.159748	0.0551523	91.1717	0	98.5145	0.510002	NaN	91.2731	0	99.5665	0.166682	0	91.6256	0	99.2314
4	0.169078	0.110041	90.8525	0	98.6646	0.159748	0.055146	90.9571	0	98.5092	0.510002	NaN	91.3987	0	99.5614	0.166682	0.0171764	91.8722	0	99.2261
4.08333	0.169078	0.118278	90.7315	0	98.6593	0.159748	0.0551358	90.7141	0	98.5041	0.510002	NaN	91.0109	0	99.5562	0.166682	0.027315	91.4537	0	99.2208
4.16667	0.169078	0.110009	90.6242	0	98.654	0.159748	0.055163	90.6668	0	98.4988	0.510002	NaN	90.8405	0	99.5509	0.166682	0.0273243	91.4382	0	99.2155
4.25	0.169078	0.137591	90.5624	0	98.6489	0.159748	0.0551568	90.7586	0	98.4935	0.510002	NaN	90.7564	0	99.5456	0.166682	0.0273119	91.295	0	99.2102
4.33333	0.169078	0.137632	90.1883	0	98.6436	0.159748	0.0698159	90.495	0	98.4882	0.510002	NaN	90.8419	0	99.5403	0.166682	0.0273182	91.0466	0	99.2049
4.41667	0.169078	0.137646	90.2215	0	98.6383	0.159748	0.0827515	90.3296	0	98.4829	0.510002	NaN	90.1898	0	99.535	0.166682	0.0273108	90.7325	0	99.1999
4.5	0.169078	0.137585	90.1583	0	98.633	0.159748	0.08275	90.4043	0	98.4776	0.510002	NaN	90.3221	0	99.5297	0.166682	0.0273261	90.7933	0	99.1946
4.58333	0.169078	0.137579	90.1772	0	98.6277	0.159748	0.0827989	89.8946	0	98.4723	0.510002	NaN	90.096	0	99.5246	0.166682	0.027326	90.5325	0	99.1893
4.66667	0.169078	0.137641	89.8378	0	98.6225	0.159748	0.0827843	90.4459	0	98.4672	0.510002	NaN	89.9202	0	99.5194	0.166682	0.0273325	90.5103	0	99.184
4.75	0.169078	0.137586	90.0971	0	98.6172	0.159748	0.0827976	90.0445	0	98.4619	0.510002	NaN	89.9197	0	99.5141	0.166682	0.0273081	90.4954	0	99.1787
4.83333	0.169078	0.137541	89.558	0	98.6119	0.159748	0.0827634	89.8047	0	98.4566	0.510002	NaN	89.467	0	99.5088	0.166682	0.027333	90.1682	0	99.1735
4.91667	0.169078	0.137637	89.5	0	98.6068	0.182557	0.0827041	89.5249	0	98.4741	0.510002	NaN	89.3902	0	99.5035	0.166682	0.0273211	89.8983	0	99.1682
5	0.169078	0.144901	89.4355	0	98.6015	0.182557	0.0827297	89.6801	0	98.4688	0.510002	NaN	89.1049	0	99.4982	0.166682	0.0273159	89.5057	0	99.1631
5.08333	0.169078	0.16516	89.2918	0	98.5962	0.182557	0.0827728	89.6565	0	98.4635	0.510002	NaN	89.2483	0	99.4929	0.189822	0.0273252	89.7312	0	99.1809
5.16667	0.169078	0.165194	89.0963	0	98.5909	0.182557	0.0827636	89.3644	0	98.4583	0.510002	NaN	88.8735	0	99.4878	0.189822	0.0273278	89.1381	0	99.1757
5.25	0.19288	0.165169	89.3544	0	98.6094	0.182557	0.0827607	89.2954	0	98.4532	0.510002	NaN	88.6499	0	99.4825	0.189822	0.0407705	89.202	0	99.1704
5.33333	0.19288	0.165148	88.9666	0	98.6041	0.182557	0.104634	89.233	0	98.4479	0.534544	NaN	88.4956	0	99.5018	0.189822	0.0273221	88.754	0	99.1651
5.41667	0.19288	0.165217	88.6593	0	98.599	0.182557	0.0921788	88.9532	0	98.4426	0.534544	NaN	88.4829	0	99.4965	0.189822	0.0496712	88.9976	0	99.1598
5.5	0.19288	0.165201	88.7289	0	98.5937	0.182557	0.110381	88.9827	0	98.4373	0.534544	NaN	88.116	0	99.4912	0.189822	0.0546775	88.831	0	99.1545
5.58333	0.19288	0.185151	88.4428	0	98.5884	0.182557	0.110368	88.7866	0	98.432	0.534544	NaN	87.9302	0	99.4859	0.189822	0.0546938	88.1416	0	99.1494
5.66667	0.19288	0.19276	88.3161	0	98.5831	0.182557	0.110388	88.6224	0	98.4267	0.534544	NaN	87.5616	0	99.4806	0.189822	0.0546884	88.0465	0	99.1442
5.75	0.19288	0.192705	88.1947	0	98.5779	0.182557	0.110422	88.6126	0	98.4214	0.534544	NaN	87.4573	0	99.4756	0.189822	0.0546851	87.8243	0	99.1389
5.83333	0.19288	0.192648	88.1245	0	98.5726	0.182557	0.110382	88.1587	0	98.4163	0.534544	NaN	87.4455	0	99.4703	0.189822	0.0546942	87.6333	0	99.1336
5.91667	0.19288	0.192861	87.9851	0	98.5673	0.182557	0.110398	88.1505	0	98.411	0.534544	NaN	86.9533	0	99.465	0.189822	0.0546917	87.2841	0	99.1283
6	0.19288	0.220226	87.9236	0	98.5622	0.182557	0.120169	88.0027	0	98.4057	0.534544	NaN	86.7845	0	99.4597	0.215845	0.0546686	86.9297	0	99.149
6.08333	0.19288	0.192898	87.6418	0	98.5569	0.205638	0.123919	87.8899	0	98.4235	0.534544	NaN	86.5759	0	99.4544	0.215845	0.0547027	86.7476	0	99.1437
6.16667	0.19288	0.201398	87.4605	0	98.5516	0.205638	0.138004	87.7375	0	98.4182	0.534544	NaN	86.4898	0	97.1791	0.215845	0.0559551	86.4084	0	96.8687
6.25	0.19288	0.197344	87.3968	0	96.2763	0.205638	0.112997	87.6265	0	96.1429	0.534544	NaN	86.1007	0	97.1738	0.215845	0.0559516	86.662	0	96.8634
6.33333	0.19288	0.225648	87.3273	0	96.271	0.205638	0.141175	87.4702	0	96.1376	0.534544	NaN	85.7246	0	97.1687	0.215845	0.0839685	86.3009	0	96.8581
6.41667	0.19288	0.225596	87.0769	0	96.2657	0.205638	0.141389	87.4642	0	96.1325	0.558151	NaN	85.6125	0	97.1871	0.215845	0.083983	86.0976	0	96.8528
6.5	0.216546	0.225542	86.9106	0	96.2841	0.205638	0.141279	87.3054	0	96.1272	0.558151	NaN	85.4458	0	97.1818	0.215845	0.0839413	85.7392	0	96.8475
6.58333	0.216546	0.22562	86.8783	0	96.279	0.205638	0.141264	87.1336	0	96.1219	0.558151	NaN	85.0926	0	97.1765	0.215845	0.0840002	85.3766	0	96.8422
6.66667	0.216546	0.225608	86.6799	0	96.2737	0.205638	0.155836	86.8788	0	96.1166	0.558151	NaN	84.8119	0	97.1712	0.215845	0.0839712	85.1323	0	96.8369
6.75	0.216546	0.2351	86.4291	0	96.2684	0.205638	0.141276	86.814	0	96.1113	0.558151	NaN	84.6295	0	97.1659	0.215845	0.0839932	84.8707	0	96.8319
6.83333	0.216546	0.253937	86.0119	0	96.2631	0.205638	0.16446	86.4574	0	96.106	0.558151	NaN	84.1683	0	97.1606	0.215845	0.091753	84.4532	0	96.8266
6.91667	0.216546	0.253883	86.0586	0	96.2578	0.205638	0.169595	86.443	0	96.1007	0.558151	NaN	83.949	0	97.1555	0.215845	0.0839886	84.1817	0	96.8213
7	0.216546	0.253793	85.8692	0	96.2525	0.205638	0.169603	86.1918	0	96.0956	0.558151	NaN	83.7281	0	97.1502	0.215845	0.111975	84.0186	0	96.816
7.08333	0.216546	0.257268	85.437	0	96.2472	0.205638	0.169566	85.995	0	96.0903	0.558151	NaN	83.3204	0	97.1449	0.215845	0.112034	83.5243	0	96.8107
7.16667	0.216546	0.282105	85.7713	0	96.2422	0.205638	0.169624	85.8827	0	96.085	0.558151	NaN	82.9497	0	97.1397	0.215845	0.111997	83.075	0	96.8054
7.25	0.216546	0.282066	85.1241	0	96.2369	0.205638	0.183662	85.5746	0	96.0797	0.558151	NaN	82.355	0	97.1344	0.240927	0.111992	82.7679	0	96.8252
7.33333	0.216546	0.282134	84.9912	0	96.2316	0.230258	0.179671	85.6754	0	96.0991	0.558151	NaN	82.0727	0	97.1291	0.241244	0.111978	82.3915	0	96.8205
7.41667	0.216546	0.282051	84.8381	0	96.2263	0.230258	0.197783	85.2005	0	96.0938	0.558151	NaN	81.3466	0	97.1238	0.241244	0.13997	81.9918	0	96.8152
7.5	0.216546	0.282182	84.4524	0	96.221	0.230258	0.197893	84.8676	0	96.0885	0.582012	NaN	81.191	0	97.1426	0.241244	0.140025	81.745	0	96.8099
7.58333	0.24027	0.282186	84.1836	0	96.2394	0.230258	0.197881	85.0278	0	96.0834	0.582012	NaN	81.027	0	97.1373	0.241244	0.140085	81.2506	0	96.8046
7.66667	0.24027	0.285135	84.0508	0	96.2341	0.230258	0.197965	84.8581	0	96.0781	0.582012	NaN	80.401	0	97.132	0.241244	0.140013	80.7663	0	96.7993
7.75	0.24027	0.310221	83.6969	0	96.229	0.230258	0.198013	84.3789	0	96.0728	0.582012	NaN	80.1184	0	97.1267	0.241244	0.144632	80.3934	0	96.794
7.83333	0.24027	0.310259	83.6876	0	96.2237	0.230258	0.226021	84.3719	0	96.0675	0.582012	NaN	79.5558	0	97.1214	0.241244	0.16746	79.8715	0	96.7888
7.91667	0.24027	0.310316	83.4533	0	96.2184	0.230258	0.226252	83.9993	0	96.0622	0.582012	NaN	79.097	0	97.1161	0.266079	0.168047	79.6572	0	96.8085
8	0.24027	0.323909	83.264	0	96.2131	0.230258	0.226233	83.6533	0	96.0569	0.582012	NaN	78.6736	0	97.1108	0.266079	0.168093	79.1844	0	96.8032
8.08333	0.24027	0.338545	83.1159	0	96.2079	0.230258	0.22626	83.3418	0	96.0516	0.582012	NaN	78.4798	0	97.1058	0.266079	0.179772	78.6683	0	96.7979
8.16667	0.24027	0.338485	82.755	0	96.2026	0.230258	0.254617	83.2618	0	96.0465	0.582012	NaN	77.6663	0	97.1005	0.266079	0.196046	78.3629	0	96.7927
8.25	0.24027	0.364376	82.4884	0	96.1973	0.230258	0.254462	83.2807	0	96.0412	0.607956	NaN	77.4879	0	97.1211	0.266079	0.196114	77.6284	0	96.7874
8.33333	0.264275	0.366694	82.2541	0	96.1922	0.230258	0.254581	82.8087	0	96.0359	0.607956	NaN	76.8877	0	97.1158	0.266079	0.196034	77.1765	0	96.7821
8.41667	0.266254	0.36684	81.8226	0	96.2129	0.253106	0.254656	82.7725	0	96.0535	0.607956	NaN	76.3652	0	97.1105	0.266079	0.224011	76.7355	0	96.7768
8.5	0.266254	0.36671	81.7883	0	96.2076	0.253106	0.254544	82.4607	0	96.0481	0.607956	NaN	75.8398	0	97.1053	0.266079	0.224166	76.4108	0	96.7717
8.58333	0.266254	0.367024	81.3717	0	96.2023	0.253106	0.28292	82.0722	0	96.0428	0.607956	NaN	75.3703	0	97.1	0.266079	0.224149	75.5982	0	96.7664
8.66667	0.266254	0.394984	81.3508	0	96.197	0.253106	0.282749	82.1349	0	96.0375	0.607956	NaN	74.7367	0	97.0949	0.291069	0.252062	74.9467	0	96.7861
8.75	0.266254	0.394993	80.797	0	96.1917	0.253106	0.282805	81.5768	0	96.0325	0.607956	NaN	74.0299	0	97.0896	0.291069	0.252188	74.58	0	96.7808
8.83333	0.266254	0.395064	80.6476	0	96.1864	0.253106	0.282865	81.4434	0	96.0272	0.607956	NaN	73.5337	0	97.0843	0.291069	0.25208	73.9083	0	96.7755
8.91667	0.266254	0.394978	80.4454	0	96.1813	0.253106	0.311107	81.2089	0	96.0219	0.634622	NaN	73.0596	0	97.1057	0.291069	0.28003	73.3954	0	96.7702
9	0.266254	0.42339	80.3347	0	96.176	0.253106	0.311171	80.8608	0	96.0166	0.634622	NaN	72.5517	0	97.1004	0.291069	0.280209	72.7397	0	96.7652
9.08333	0.266254	0.439256	79.9381	0	96.1707	0.253106	0.31123	80.6381	0	96.0113	0.634622	NaN	72.0723	0	97.0951	0.291069	0.308217	71.9311	0	96.7599
9.16667	0.266254	0.435138	79.4364	0	96.1654	0.27907	0.311124	80.299	0	96.0319	0.634622	NaN	71.3621	0	97.09	0.291069	0.308164	71.471	0	96.7546
9.25	0.292101	0.451716	79.4079	0	96.186	0.27907	0.312738	80.0306	0	96.0268	0.634622	NaN	70.5266	0	97.0847	0.291069	0.321128	70.7491	0	96.7493
9.33333	0.292101	0.451273	78.9313	0	96.1807	0.27907	0.33957	79.7502	0	96.0215	0.634622	NaN	69.8083	0	97.0794	0.316858	0.33615	70.2038	0	96.7698
9.41667	0.292101	0.479769	78.5002	0	96.1756	0.27907	0.3394	79.5558	0	96.0162	0.634622	NaN	69.343	0	97.0741	0.316858	0.364272	69.5558	0	96.7645
9.5	0.292101	0.479884	78.4299	0	96.1703	0.27907	0.33957	79.3019	0	96.011	0.661229	NaN	68.5578	0	97.0955	0.316858	0.3643	68.4838	0	96.7592
9.58333	0.292101	0.4865	78.117	0	96.165	0.27907	0.367729	78.8195	0	96.0057	0.661229	NaN	67.9108	0	97.0902	0.316858	0.392373	68.1165	0	96.7542
9.66667	0.292101	0.479911	77.8714	0	96.1597	0.27907	0.367934	78.6172	0	96.0004	0.661229	NaN	67.1962	0	97.0849	0.316858	0.39253	67.3442	0	96.7489
9.75	0.292101	0.508417	77.1179	0	96.1544	0.27907	0.367777	78.2331	0	95.9951	0.661229	NaN	66.4622	0	97.0798	0.316858	0.42053	66.6109	0	96.7436
9.83333	0.292101	0.536531	77.1802	0	96.1491	0.27907	0.396317	78.0846	0	95.99	0.661229	NaN	65.6941	0	97.0745	0.341751	0.420336	65.8131	0	96.7632
9.91667	0.292101	0.536079	76.9761	0	96.1438	0.27907	0.396189	77.3557	0	95.9847	0.661229	NaN	65.025	0	97.0692	0.341751	0.448367	65.1968	0	96.7579
10	0.317929	0.53606	76.5558	0	96.1644	0.304255	0.415239	77.3732	0	96.0046	0.661229	NaN	64.243	0	97.0639	0.341751	0.476595	64.2457	0	96.7526
10.0833	0.317929	0.560932	76.1575	0	96.1593	0.304255	0.424687	77.0475	0	95.9993	0.68655	NaN	63.5236	0	97.084	0.341751	0.502672	63.4988	0	96.7473
10.1667	0.317929	0.564632	75.617	0	96.154	0.304255	0.424629	76.7902	0	95.994	0.68655	NaN	62.6918	0	97.0787	0.341751	0.530694	62.6901	0	96.7423
10.25	0.317929	0.580814	75.1412	0	96.1487	0.304255	0.431122	76.3688	0	95.9887	0.68655	NaN	62.0272	0	97.0734	0.341751	0.532487	62.0582	0	96.737
10.3333	0.317929	0.592806	74.9639	0	96.1434	0.304255	0.452687	76.1468	0	95.9834	0.68655	NaN	61.3159	0	97.0683	0.367793	0.560435	61.2447	0	96.7577
10.4167	0.317929	0.592696	74.3832	0	96.1381	0.304255	0.481079	75.4987	0	95.9783	0.68655	NaN	60.405	0	97.063	0.367793	0.588475	60.5232	0	96.7524
10.5	0.317929	0.621127	74.3661	0	96.1328	0.304255	0.481262	75.2507	0	95.973	0.68655	NaN	59.8399	0	97.0577	0.367793	0.606561	59.7147	0	96.7471
10.5833	0.317929	0.621242	73.9534	0	96.1275	0.304255	0.481317	75.0231	0	95.9677	0.712787	NaN	59.2942	0	97.0787	0.367793	0.63926	58.7167	0	96.7419
10.6667	0.317929	0.649513	73.3813	0	96.1225	0.330317	0.509295	74.5574	0	95.9884	0.712787	NaN	58.321	0	97.0734	0.367793	0.671143	58.0483	0	96.7366
10.75	0.343581	0.649339	72.9481	0	96.1428	0.330317	0.509471	74.0985	0	95.9831	0.712787	NaN	57.6289	0	97.0681	0.367793	0.672576	57.4266	0	96.7315
10.8333	0.343581	0.677414	72.6748	0	96.1375	0.330317	0.509627	73.8909	0	95.9778	0.712787	NaN	57.05	0	97.0628	0.393815	0.700531	56.6291	0	96.7522
10.9167	0.343581	0.677694	72.2758	0	96.1322	0.330317	0.537892	73.5135	0	95.9725	0.712787	NaN	56.2954	0	97.0577	0.393815	0.728378	55.9029	0	96.7469
11	0.343581	0.706156	71.9831	0	96.1269	0.330317	0.537857	73.1948	0	95.9675	0.712787	NaN	55.7773	0	97.0524	0.393815	0.756357	55.2841	0	96.7416
11.0833	0.343581	0.705909	71.2292	0	96.1216	0.330317	0.56622	72.5463	0	95.9622	0.728175	NaN	55.3027	0	97.0471	0.393815	0.784792	54.6796	0	96.7364
11.1667	0.343581	0.705954	71.0336	0	96.1165	0.330317	0.566347	72.2524	0	95.9569	0.739394	NaN	54.9871	0	97.0685	0.393815	0.84085	54.327	0	96.7311
11.25	0.343581	0.756476	70.5682	0	96.1113	0.356755	0.594478	71.8818	0	95.9779	0.739394	NaN	54.9543	0	97.0632	0.393815	0.840804	54.0477	0	96.7258
11.3333	0.369624	0.762696	70.1281	0	96.132	0.356904	0.594274	71.3892	0	95.9728	0.739394	NaN	54.9603	0	97.0579	0.393815	0.892608	54.1327	0	96.7207
11.4167	0.369624	0.762031	69.6834	0	96.1267	0.356904	0.622614	70.9162	0	95.9675	0.739394	NaN	55.3568	0	97.0528	0.418961	0.896527	54.5068	0	96.7406
11.5	0.369624	0.790934	69.2025	0	96.1214	0.356904	0.622866	70.5992	0	95.9625	0.739394	NaN	56.4066	0	97.0475	0.418961	0.925056	55.3061	0	96.7353
11.5833	0.369624	0.795826	68.6329	0	96.1161	0.356904	0.651132	70.2788	0	95.9572	0.765144	NaN	57.4945	0	97.068	0.418961	0.925171	56.0781	0	96.73
11.6667	0.369624	0.819536	68.3745	0	96.1108	0.356904	0.651155	69.9022	0	95.9519	0.765144	NaN	58.5962	0	97.0627	0.418961	0.931056	57.2353	0	96.7247
11.75	0.369624	0.847875	67.6435	0	96.1057	0.356904	0.679809	69.0136	0	95.9466	0.765144	NaN	59.1186	0	97.0574	0.418961	0.924875	58.2259	0	96.7194
11.8333	0.395373	0.875136	67.3355	0	96.1262	0.356904	0.679612	68.8041	0	95.9413	0.765144	NaN	58.7243	0	97.0521	0.443523	0.952915	58.4897	0	96.7389
11.9167	0.395373	0.863274	66.8898	0	96.1209	0.383551	0.708111	68.3711	0	95.9625	0.765144	NaN	58.0292	0	97.0468	0.443523	0.953003	57.7089	0	96.7336
12	0.395373	0.903294	66.3394	0	96.1156	0.383843	0.707986	68.0006	0	95.9576	0.765144	NaN	57.195	0	97.0417	0.443523	0.981197	56.9279	0	96.7283
12.0833	0.395373	0.903424	65.8503	0	96.1103	0.383843	0.736308	67.4752	0	95.9525	0.79068	NaN	56.3256	0	97.062	0.443523	1.00924	55.8854	0	96.723
12.1667	0.395373	0.931405	65.3417	0	96.105	0.383843	0.764356	67.1093	0	95.9472	0.79068	NaN	55.5903	0	94.7867	0.443523	1.06195	55.0449	0	94.4477
12.25	0.395373	0.954249	64.8036	0	93.8299	0.383843	0.782947	66.3885	0	93.6719	0.79068	NaN	55.2792	0	94.7814	0.443523	1.11974	55.1811	0	94.4424
12.3333	0.395373	0.954787	64.563	0	93.8246	0.383843	0.782994	66.4134	0	93.6666	0.79068	NaN	54.6528	0	94.7761	0.47015	1.11923	54.2716	0	94.4638
12.4167	0.421396	0.983463	64.1874	0	93.8454	0.409047	0.793466	66.0032	0	93.6865	0.79068	NaN	53.9723	0	94.7708	0.47015	1.17437	53.5659	0	94.4587
12.5	0.421396	0.999885	63.669	0	93.8401	0.409047	0.811986	65.6788	0	93.6812	0.792585	NaN	53.3098	0	94.7655	0.47015	1.20551	52.774	0	94.4534
12.5833	0.421396	1.01262	63.2006	0	93.8348	0.409047	0.814424	65.1642	0	93.6759	0.817325	NaN	52.8186	0	94.7871	0.47015	1.22368	52.0295	0	94.4481
12.6667	0.421396	1.04181	62.6521	0	93.8295	0.409047	0.840995	64.7369	0	93.6708	0.817325	NaN	52.0676	0	94.7818	0.495471	1.24798	51.4779	0	94.4682
12.75	0.421396	1.07074	62.2241	0	93.8242	0.409047	0.870061	64.2876	0	93.6655	0.817325	NaN	51.3731	0	94.7765	0.495471	1.29154	50.9473	0	94.4629
12.8333	0.446932	1.06975	61.242	0	93.8444	0.409047	0.899049	63.4936	0	93.6603	0.817325	NaN	50.5952	0	94.7712	0.495471	1.32095	50.101	0	94.4576
12.9167	0.446932	1.09931	60.8637	0	93.8393	0.434076	0.898697	63.1114	0	93.6799	0.843387	NaN	50.0197	0	94.7919	0.495471	1.34893	49.4663	0	94.4525
13	0.446932	1.12838	60.2641	0	93.834	0.434076	0.903166	62.3416	0	93.6746	0.843387	NaN	49.2125	0	94.7869	0.495471	1.40686	48.9797	0	94.4472
13.0833	0.446932	1.15745	59.7579	0	93.8287	0.434076	0.956878	61.8597	0	93.6693	0.843387	NaN	48.555	0	94.7816	0.520481	1.40627	47.8956	0	94.4669
13.1667	0.446932	1.18619	58.9079	0	93.8234	0.434076	0.984052	61.3731	0	93.6643	0.843387	NaN	48.0235	0	94.7763	0.520481	1.46419	46.9421	0	94.4616
13.25	0.446932	1.2153	58.4696	0	93.8181	0.434076	1.01012	60.6046	0	93.659	0.843387	NaN	46.9931	0	94.771	0.520481	1.49236	46.4081	0	94.4563
13.3333	0.472974	1.21461	57.8582	0	93.8389	0.458755	1.01508	60.1515	0	93.6784	0.843387	NaN	45.9578	0	94.7657	0.520481	1.52127	45.3254	0	94.4511
13.4167	0.472974	1.24386	57.1432	0	93.8338	0.458755	1.03199	59.5742	0	93.6731	0.870228	NaN	45.1055	0	94.7873	0.520481	1.57957	44.7036	0	94.4458
13.5	0.472974	1.2964	56.4881	0	93.8285	0.458755	1.05976	58.8328	0	93.6678	0.870228	NaN	44.1044	0	94.782	0.545451	1.6066	43.7726	0	94.4657
13.5833	0.472974	1.30167	55.7474	0	93.8232	0.458755	1.10252	58.4672	0	93.6625	0.870228	NaN	43.2416	0	94.7767	0.545451	1.61126	42.5992	0	94.4604
13.6667	0.472974	1.33106	55.0348	0	93.818	0.458755	1.10222	57.6584	0	93.6572	0.870228	NaN	42.1948	0	94.7714	0.545451	1.68624	41.7682	0	94.4551
13.75	0.498685	1.35953	54.4167	0	93.8384	0.483862	1.13364	56.8311	0	93.677	0.8959	NaN	41.1274	0	94.792	0.545451	1.73989	40.6803	0	94.4498
13.8333	0.498685	1.36957	53.7687	0	93.8331	0.483862	1.16039	56.35	0	93.6717	0.8959	NaN	40.1667	0	94.7868	0.571357	1.76396	39.7826	0	94.4705
13.9167	0.498685	1.41727	53.1152	0	93.8278	0.483862	1.18874	55.8259	0	93.6666	0.8959	NaN	39.6312	0	94.7815	0.571357	1.79171	39.6145	0	94.4652
14	0.498685	1.47181	52.363	0	93.8225	0.483862	1.21821	55.3864	0	93.6613	0.8959	NaN	39.5705	0	94.7762	0.571357	1.87515	39.6403	0	94.4599
14.0833	0.524591	1.47546	51.5354	0	93.8431	0.483862	1.227	54.5471	0	93.656	0.922721	NaN	39.371	0	94.7977	0.571357	1.92403	39.4224	0	94.4546
14.1667	0.524591	1.50466	50.8481	0	93.8381	0.508852	1.24724	53.8603	0	93.6758	0.922721	NaN	39.4082	0	94.7924	0.597341	1.9797	39.3817	0	94.4753
14.25	0.524591	1.55717	50.1745	0	93.8328	0.508852	1.29088	53.2896	0	93.6705	0.922721	NaN	39.4627	0	94.7872	0.597341	2.00945	39.4552	0	94.47
14.3333	0.524591	1.57016	49.2288	0	93.8275	0.508852	1.3239	52.4291	0	93.6652	0.922721	NaN	39.53	0	94.7819	0.597341	2.06607	39.4326	0	94.465
14.4167	0.550029	1.59028	48.5566	0	93.8477	0.508852	1.36282	51.4866	0	93.6599	0.948646	NaN	39.3912	0	94.8025	0.622643	2.12338	39.4424	0	94.485
14.5	0.550029	1.63433	47.9154	0	93.8424	0.534953	1.36262	50.8756	0	93.6807	0.948646	NaN	39.322	0	94.7975	0.622643	2.18122	39.4881	0	94.4797
14.5833	0.550029	1.67724	47.0181	0	93.8371	0.534953	1.39222	49.941	0	93.6754	0.948646	NaN	39.4684	0	94.7922	0.622643	2.23969	39.4416	0	94.4744
14.6667	0.550029	1.70694	46.2579	0	93.8318	0.534953	1.42348	49.484	0	93.6703	0.97461	NaN	39.322	0	94.8129	0.622643	2.30937	39.392	0	94.4692
14.75	0.576168	1.71189	45.2262	0	93.8526	0.534953	1.47921	48.5697	0	93.665	0.97461	NaN	39.4218	0	94.8076	0.650048	2.343	39.5539	0	94.4913
14.8333	0.576168	1.76498	44.6133	0	93.8474	0.558989	1.50767	48.1032	0	93.6838	0.97461	NaN	39.5487	0	94.8023	0.650048	2.41053	39.3398	0	94.486
14.9167	0.576168	1.82225	43.7876	0	93.8423	0.558989	1.53679	47.2364	0	93.6785	0.97461	NaN	39.4773	0	94.797	0.650048	2.46718	39.4834	0	94.4807
15	0.576168	1.85173	42.8881	0	93.837	0.558989	1.56587	46.5516	0	93.6732	1.00009	NaN	39.4422	0	94.8172	0.674415	2.52478	39.4868	0	94.4998
15.0833	0.602016	1.87975	42.1655	0	93.8576	0.558989	1.59496	45.8013	0	93.6679	1.00009	NaN	39.377	0	94.8119	0.674415	2.58233	39.2608	0	94.4947
15.1667	0.602016	1.92611	41.3446	0	93.8523	0.584135	1.6228	44.8863	0	93.6878	1.00009	NaN	39.2569	0	94.8066	0.674415	2.66899	39.5868	0	94.4895
15.25	0.602016	1.95242	40.2445	0	93.847	0.584135	1.67629	43.9964	0	93.6825	1.02605	NaN	39.2571	0	94.8275	0.699406	2.69645	39.2427	0	94.5092
15.3333	0.627849	1.99524	39.6857	0	93.8673	0.584135	1.712	43.349	0	93.6772	1.02605	NaN	39.4526	0	94.8223	0.699406	2.78297	39.4176	0	94.5039
15.4167	0.628194	2.05446	39.7973	0	93.8626	0.6093	1.73648	42.5074	0	93.6973	1.02605	NaN	39.5579	0	94.817	0.699406	2.86962	39.4816	0	94.4986
15.5	0.628194	2.11085	39.727	0	93.8573	0.6093	1.76877	41.8257	0	93.692	1.0525	NaN	39.322	0	94.8381	0.724902	2.89665	39.064	0	94.5188
15.5833	0.628194	2.13995	39.4803	0	93.852	0.6093	1.79742	41.1162	0	93.6867	1.0525	NaN	39.5008	0	94.8329	0.724902	2.98388	39.521	0	94.5135
15.6667	0.653554	2.198	39.54	0	93.8723	0.6093	1.85607	40.2199	0	93.6814	1.07843	NaN	39.3811	0	94.8535	0.74962	3.04064	39.321	0	94.533
15.75	0.653554	2.22617	39.6486	0	93.867	0.635362	1.88369	39.5673	0	93.7022	1.07843	NaN	39.4589	0	94.8482	0.74962	3.12678	39.5206	0	94.5279
15.8333	0.653554	2.28428	39.6956	0	93.8617	0.635362	1.94231	39.6044	0	93.6969	1.07843	NaN	39.42	0	94.8429	0.74962	3.21342	39.2622	0	94.5226
15.9167	0.681538	2.34004	39.515	0	93.8841	0.635362	1.97754	39.5389	0	93.6916	1.10441	NaN	39.2549	0	94.8636	0.775876	3.24761	39.2323	0	94.5436
16	0.681778	2.35449	39.5416	0	93.8794	0.660255	2.02934	39.5554	0	93.7112	1.10441	NaN	39.2646	0	94.8586	0.775876	3.35617	39.2459	0	94.5383
16.0833	0.681778	2.43013	39.3823	0	93.8741	0.660255	2.0881	39.5511	0	93.7059	1.13248	NaN	39.2946	0	94.8809	0.801237	3.4124	39.2762	0	94.5584
16.1667	0.681778	2.48699	39.5671	0	93.8688	0.660255	2.09007	39.3322	0	93.7008	1.13256	NaN	39.4233	0	94.8761	0.801237	3.49899	39.2169	0	94.5531
16.25	0.707645	2.51766	39.6395	0	93.8894	0.660255	2.17504	39.6083	0	93.6955	1.13256	NaN	39.3082	0	94.8709	0.827084	3.60406	39.5613	0	94.5737
16.3333	0.707645	2.57235	39.5343	0	93.8843	0.686862	2.19158	39.6869	0	93.7168	1.15862	NaN	39.2398	0	94.8916	0.827084	3.67057	39.3736	0	94.5684
16.4167	0.707645	2.60497	39.5771	0	93.879	0.686862	2.23341	39.3975	0	93.7115	1.15862	NaN	39.3017	0	94.8864	0.852152	3.75707	39.3946	0	94.5882
16.5	0.733628	2.68428	39.5926	0	93.8997	0.686862	2.30493	39.7187	0	93.7062	1.18433	NaN	39.4596	0	94.9068	0.852152	3.81482	39.4238	0	94.5831
16.5833	0.733628	2.71726	39.8088	0	93.8944	0.711872	2.31721	39.6709	0	93.726	1.18433	NaN	39.5782	0	94.9015	0.877045	3.92723	39.4134	0	94.6027
16.6667	0.733628	2.76244	39.5244	0	93.8891	0.711872	2.37817	39.5756	0	93.7207	1.2109	NaN	39.3902	0	94.9228	0.877045	4.0058	39.3895	0	94.5974
16.75	0.760235	2.80431	39.6153	0	93.9104	0.711872	2.43754	39.4457	0	93.7154	1.2109	NaN	39.1369	0	94.9177	0.904392	4.07001	39.2549	0	94.6195
16.8333	0.760235	2.88956	39.5099	0	93.9052	0.737115	2.46205	39.4937	0	93.7353	1.23614	NaN	39.4199	0	94.9377	0.904392	4.18391	39.3454	0	94.6142
16.9167	0.760235	2.94951	39.5258	0	93.8999	0.737115	2.52156	39.4878	0	93.7303	1.23614	NaN	39.3465	0	94.9324	0.933804	4.31402	39.2738	0	94.6384
17	0.785167	3.0047	39.5483	0	93.9195	0.737115	2.60833	39.5506	0	93.725	1.26171	NaN	39.1148	0	94.9525	0.933804	4.38384	39.454	0	94.6331
17.0833	0.785167	3.03446	39.6009	0	93.9142	0.762164	2.62753	39.61	0	93.7447	1.26185	NaN	39.1916	0	94.9475	0.959826	4.49835	39.3633	0	94.6538
17.1667	0.785167	3.1243	39.6328	0	93.9092	0.762164	2.7133	39.6287	0	93.7394	1.28858	NaN	39.2376	0	94.969	0.959826	4.58285	39.5832	0	94.6485
17.25	0.811092	3.15014	39.3973	0	93.9298	0.762164	2.76658	39.6473	0	93.7341	1.28858	NaN	39.3297	0	94.9637	0.985304	4.66908	39.2585	0	94.6689
17.3333	0.811092	3.2366	39.5747	0	93.9245	0.786881	2.81097	39.4292	0	93.7536	1.31448	NaN	39.1173	0	94.9843	0.985304	4.80995	39.2464	0	94.6637
17.4167	0.83729	3.32471	39.4613	0	93.9454	0.786881	2.87535	39.5743	0	93.7483	1.31448	NaN	39.0706	0	94.979	1.0107	4.89777	39.2816	0	94.6838
17.5	0.83729	3.38295	39.6145	0	93.9401	0.811774	2.92663	39.4198	0	93.7679	1.34	NaN	39.2895	0	94.9995	1.0107	5.0137	39.1513	0	94.6785
17.5833	0.83729	3.43829	39.5962	0	93.9348	0.811774	2.9833	39.6779	0	93.7628	1.34	NaN	39.2952	0	94.9942	1.03692	5.12734	39.3398	0	94.6994
17.6667	0.863332	3.49614	39.5858	0	93.9556	0.811774	3.04142	39.5313	0	93.7575	1.36684	NaN	39.1757	0	95.0158	1.06292	5.24947	39.3762	0	94.7201
17.75	0.863332	3.58287	39.6589	0	93.9503	0.836667	3.10114	39.4587	0	93.7771	1.3929	NaN	39.1856	0	95.0365	1.06292	5.35156	39.4224	0	94.7149
17.8333	0.889003	3.66874	39.3709	0	93.9705	0.836667	3.15759	39.4525	0	93.7718	1.3929	NaN	39.416	0	95.0313	1.08986	5.49612	39.4639	0	94.7365
17.9167	0.889004	3.69836	39.6077	0	93.9656	0.836667	3.24572	39.3189	0	93.7665	1.41886	NaN	39.2449	0	95.0519	1.08986	5.583	39.3848	0	94.7312
18	0.889004	3.80934	39.647	0	93.9603	0.863527	3.25869	39.5947	0	93.7881	1.41886	NaN	39.3852	0	95.0467	1.11974	5.69427	39.3592	0	94.756
18.0833	0.914969	3.81159	39.393	0	93.981	0.863527	3.3415	39.6161	0	93.7828	1.44442	NaN	39.0775	0	95.0669	1.14493	5.83696	39.3349	0	94.7759
18.1667	0.914969	3.91353	39.4134	0	93.9757	0.887563	3.41839	39.4998	0	93.8015	1.47091	NaN	39.3146	0	95.0881	1.14493	6.00892	39.2833	0	94.7707
18.25	0.940894	4.05467	39.6397	0	91.7264	0.887563	3.47565	39.5929	0	93.7962	1.47091	NaN	39.6989	0	92.8131	1.17097	6.18373	39.8738	0	92.5214
18.3333	0.940894	3.99453	39.9237	0	91.7211	0.887563	3.56203	39.9791	0	91.5212	1.49689	NaN	39.5635	0	92.8338	1.19641	6.20946	39.7775	0	92.5416
18.4167	0.940894	4.11613	39.7659	0	91.7158	0.912846	3.53029	39.712	0	91.5412	1.52282	NaN	39.298	0	92.8544	1.19641	6.36125	39.4482	0	92.5363
18.5	0.966858	4.12089	39.6369	0	91.7365	0.912846	3.61544	39.6417	0	91.5359	1.52282	NaN	39.341	0	92.8491	1.22299	6.50317	39.387	0	92.5576
18.5833	0.966858	4.23377	39.8304	0	91.7314	0.937758	3.64921	39.4728	0	91.5555	1.54824	NaN	39.2236	0	92.8693	1.24808	6.64743	39.3774	0	92.5774
18.6667	0.992452	4.26055	39.5383	0	91.7517	0.937758	3.72522	39.3848	0	91.5502	1.57422	NaN	39.1153	0	92.89	1.2749	6.79259	39.0302	0	92.5989
18.75	0.992452	4.37754	39.5999	0	91.7464	0.963683	3.80986	39.3355	0	91.5708	1.60036	NaN	39.1919	0	92.9108	1.2749	6.93808	39.2629	0	92.5939
18.8333	1.01838	4.42054	39.4821	0	91.767	0.963683	3.85678	39.5569	0	91.5655	1.62636	NaN	39.4571	0	92.9315	1.30412	7.08922	39.3301	0	92.6178
18.9167	1.01838	4.5109	39.3555	0	91.7617	0.963683	3.97007	39.4525	0	91.5602	1.62636	NaN	39.4843	0	92.9262	1.33143	7.27838	39.3387	0	92.6398
19	1.04432	4.62802	39.5343	0	91.7824	0.988927	3.97664	39.4555	0	91.5802	1.65067	NaN	39.4458	0	92.9455	1.33143	7.45345	39.2129	0	92.6346
19.0833	1.04432	4.65374	39.4519	0	91.7771	0.988927	4.06367	39.6807	0	91.5751	1.67868	NaN	39.2834	0	92.9682	1.3616	7.62189	39.7189	0	92.6595
19.1667	1.04947	4.76194	39.5411	0	91.7718	1.01372	4.1232	39.646	0	91.5946	1.70447	NaN	39.1696	0	92.9887	1.38643	7.76522	39.4726	0	92.679
19.25	1.07034	4.82072	39.4992	0	91.7925	1.01372	4.2135	39.402	0	91.5893	1.73112	NaN	39.3765	0	93.0099	1.41762	7.93087	39.43	0	92.7049
19.3333	1.07034	4.93786	39.4952	0	91.7875	1.04043	4.30229	39.3102	0	91.6107	1.73129	NaN	39.1413	0	93.005	1.44645	8.18601	39.3895	0	92.7284
19.4167	1.09641	4.96798	39.4021	0	91.8083	1.04043	4.36123	39.5599	0	91.6054	1.75992	NaN	39.2895	0	93.0283	1.47153	8.32977	39.4257	0	92.7483
19.5	1.09641	5.05544	39.4659	0	91.803	1.06637	4.45149	39.4789	0	91.6261	1.78789	NaN	39.2051	0	93.051	1.47153	8.53539	39.4164	0	92.7432
19.5833	1.1221	5.11713	39.4952	0	91.8234	1.06637	4.50635	39.3928	0	91.6208	1.81417	NaN	39.2569	0	93.072	1.49645	8.71739	39.3703	0	92.7628
19.6667	1.1221	5.23431	39.3708	0	91.8181	1.09197	4.59545	39.2825	0	91.6411	1.84012	NaN	39.1865	0	93.0929	1.5257	8.8999	39.085	0	92.7868
19.75	1.1482	5.30422	39.6427	0	91.8389	1.09197	4.6575	39.2255	0	91.6358	1.86918	NaN	39.2348	0	93.1166	1.55083	9.09547	39.5058	0	92.8066
19.8333	1.1482	5.40839	39.6577	0	91.8336	1.11697	4.74398	39.3575	0	91.6557	1.89777	NaN	39.3809	0	93.14	1.57603	9.29738	39.4364	0	92.8266
19.9167	1.17424	5.43935	39.277	0	91.8543	1.11697	4.80555	39.3503	0	91.6504	1.89777	NaN	39.1185	0	93.1347	1.60108	9.52904	39.6982	0	92.8463
20	1.19967	5.58456	39.4027	0	91.8493	1.14384	4.88847	39.4288	0	91.672	1.92533	NaN	39.3157	0	93.157	1.62605	9.74858	39.4881	0	92.866
20.0833	1.19981	5.61823	39.3135	0	91.8696	1.14384	4.95279	39.3045	0	91.6667	1.95219	NaN	39.3069	0	93.1785	1.65212	9.957	39.3904	0	92.8853
20.1667	1.22798	5.73636	39.5531	0	91.8924	1.16966	5.06621	39.3685	0	91.6872	1.97843	NaN	39.2724	0	93.1995	1.70262	10.1822	39.4579	0	92.9322
20.25	1.22798	5.81095	39.5183	0	91.8871	1.16966	5.13699	39.3434	0	91.6819	2.00856	NaN	39.2924	0	93.2243	1.72934	10.4044	39.4435	0	92.9537
20.3333	1.25363	5.9271	39.1992	0	91.9075	1.19475	5.21899	39.3441	0	91.7017	2.03517	NaN	38.8391	0	93.2457	1.75835	10.6861	39.3501	0	92.9774
20.4167	1.25363	5.99515	39.5459	0	91.9022	1.19475	5.30401	39.6779	0	91.6965	2.08768	NaN	39.4098	0	93.2931	1.78667	10.9088	39.3264	0	93.0005
20.5	1.27954	6.08771	39.597	0	91.9228	1.21996	5.36122	39.5143	0	91.7164	2.11555	NaN	39.2731	0	93.3157	1.81201	11.1626	39.4902	0	93.0205
20.5833	1.27954	6.18463	39.4864	0	91.9176	1.21996	5.47852	39.2593	0	91.7113	2.14125	NaN	39.3138	0	93.3361	1.84144	11.3739	39.3974	0	93.0447
20.6667	1.30515	6.29095	39.4361	0	91.9379	1.24506	5.56914	39.4461	0	91.7311	2.16809	NaN	39.3793	0	93.3577	1.86686	11.5924	39.5752	0	93.0648
20.75	1.33071	6.40715	39.4717	0	91.9581	1.24506	5.65417	39.3998	0	91.7258	2.1968	NaN	39.4515	0	93.3811	1.8929	11.9081	39.1005	0	93.0856
20.8333	1.33071	6.49082	39.1808	0	91.9531	1.27036	5.71222	39.4525	0	91.7458	2.22303	NaN	39.287	0	93.402	1.94405	12.1166	39.5148	0	93.1314
20.9167	1.35665	6.58056	39.6988	0	91.9737	1.29633	5.86065	39.4373	0	91.7665	2.25747	NaN	39.4774	0	93.4237	1.96875	12.4306	39.3243	0	93.1511
21	1.35665	6.72218	39.6029	0	91.9684	1.29633	5.92332	39.4851	0	91.7612	2.30163	NaN	39.2912	0	93.4701	1.99625	12.6885	39.4062	0	93.1733
21.0833	1.38264	6.80714	39.7451	0	91.9891	1.32278	5.97837	39.3135	0	91.7824	2.32767	NaN	39.1642	0	93.4908	2.02101	12.9547	39.2511	0	93.1928
21.1667	1.40893	6.91621	39.7149	0	92.0101	1.32278	6.12342	39.1325	0	91.7771	2.35336	NaN	39.2278	0	93.5115	2.07313	13.2799	39.5693	0	93.2396
21.25	1.40893	7.00547	39.7639	0	92.0049	1.35085	6.21462	39.3645	0	91.7999	2.40609	NaN	39.3261	0	93.5589	2.10297	13.508	39.3455	0	93.2642
21.3333	1.43441	7.11036	39.5513	0	92.025	1.37599	6.33563	39.448	0	91.8199	2.43176	NaN	39.1057	0	93.5793	2.12886	13.867	39.2037	0	93.2848
21.4167	1.46008	7.22961	39.5747	0	92.0454	1.37599	6.41893	39.7054	0	91.8146	2.48522	NaN	39.3328	0	93.6273	2.18238	14.1277	39.101	0	93.333
21.5	1.46008	7.34626	39.5921	0	92.0401	1.40098	6.51486	39.4784	0	91.8343	2.53754	NaN	39.1755	0	93.6745	2.21148	14.4072	39.2819	0	93.3568
21.5833	1.48601	7.4302	39.6281	0	92.061	1.42627	6.62384	39.3196	0	91.8543	2.56339	NaN	39.2314	0	93.6951	2.26918	14.7851	39.5073	0	93.4092
21.6667	1.51203	7.57154	39.5343	0	92.0817	1.42627	6.74103	39.5162	0	91.849	2.6155	NaN	39.354	0	93.7419	2.29255	15.0649	39.3145	0	93.4273
21.75	1.51203	7.69418	39.4425	0	92.0764	1.45172	6.80106	39.4386	0	91.8692	2.64179	NaN	38.9845	0	93.7629	2.34288	15.4617	39.3175	0	93.4726
21.8333	1.53756	7.7952	39.5999	0	92.0967	1.47969	6.93696	39.3903	0	91.8919	2.6944	NaN	38.8767	0	93.8102	2.36814	15.7184	39.4285	0	93.4926
21.9167	1.56347	7.90997	39.6022	0	92.1173	1.47969	7.06612	39.486	0	91.8866	2.72151	NaN	39.5835	0	93.8321	2.41855	16.0738	39.2157	0	93.5377
22	1.58939	8.07467	39.4869	0	92.138	1.50585	7.16085	39.4968	0	91.9075	2.7728	NaN	39.289	0	93.8783	2.47757	16.4153	39.3212	0	93.5915
22.0833	1.58939	8.15649	39.4628	0	92.1327	1.5278	7.27162	39.3156	0	91.9241	2.82064	NaN	39.0776	0	93.9209	2.50694	16.7143	39.4376	0	93.6155
22.1667	1.6153	8.27881	39.4629	0	92.1533	1.55256	7.41543	39.5372	0	91.9438	2.84818	NaN	39.3763	0	93.9431	2.56094	17.1704	39.4881	0	93.6643
22.25	1.64023	8.42036	39.6874	0	92.1729	1.55256	7.53041	39.4136	0	91.9385	2.90243	NaN	39.3144	0	93.9921	2.58684	17.4787	39.2972	0	93.6849
22.3333	1.66596	8.56773	39.5643	0	92.1933	1.57763	7.61744	39.539	0	91.9583	2.95677	NaN	39.5141	0	94.0411	2.64105	17.8628	39.313	0	93.7338
22.4167	1.66596	8.68296	39.3565	0	92.1883	1.60355	7.73372	39.5498	0	91.9789	3.01051	NaN	39.5844	0	94.0895	2.69703	18.2871	38.7739	0	93.7845
22.5	1.692	8.77205	39.3793	0	92.209	1.61349	7.88349	39.3307	0	91.9736	3.03647	NaN	39.4688	0	94.1103	2.74684	18.6406	39.2149	0	93.8292
22.5833	1.71925	8.92197	39.3549	0	92.231	1.62895	8.01089	39.6022	0	91.9937	3.08768	NaN	39.2954	0	94.1562	2.7983	19.0622	39.5027	0	93.8754
22.6667	1.74608	9.12589	39.4765	0	92.2525	1.65266	8.12817	39.403	0	92.0121	3.13965	NaN	39.6091	0	94.2029	2.84197	19.4696	39.1468	0	93.8961
22.75	1.77533	9.25531	39.5178	0	92.2765	1.68016	8.26491	39.5449	0	92.0344	3.18801	NaN	39.3483	0	94.2462	2.89991	19.8984	39.2524	0	93.9665
22.8333	1.77533	9.38714	39.4076	0	92.2712	1.70527	8.38266	39.2533	0	92.0544	3.23992	NaN	39.2885	0	94.2928	2.95234	20.2696	39.452	0	94.0131
22.9167	1.8013	9.50003	39.5999	0	92.2919	1.72659	8.55728	39.4851	0	92.0491	3.30869	NaN	39.4689	0	94.3371	2.98213	20.6735	39.1271	0	94.0381
23	1.82722	9.68358	39.6593	0	90.5425	1.73034	8.72582	39.9204	0	90.2989	3.34446	NaN	39.5464	0	94.3868	3.03875	21.1386	39.2668	0	94.0895
23.0833	1.85147	9.71535	39.5926	0	90.5617	1.75544	8.69263	39.5355	0	90.3187	3.39871	NaN	40.0638	0	92.6657	3.11349	21.669	39.8883	0	92.3889
23.1667	1.87673	9.86674	39.5381	0	90.5817	1.78096	8.87714	39.5137	0	90.3389	3.47819	NaN	39.6996	0	92.7397	3.16565	21.8165	39.7424	0	92.4358
23.25	1.90262	10.0383	39.6921	0	90.6023	1.80595	9.01771	39.4669	0	90.3586	3.53209	NaN	39.5773	0	92.7886	3.22149	22.4045	39.335	0	92.4866
23.3333	1.92839	10.1786	39.2773	0	90.6228	1.83139	9.15123	39.5836	0	90.3788	3.58573	NaN	39.6478	0	92.8369	3.2749	22.8638	39.4432	0	92.5347
23.4167	1.95445	10.3835	39.5756	0	90.6435	1.85819	9.34866	39.5697	0	90.4003	3.63803	NaN	39.0006	0	92.8839	3.32833	23.3069	39.5702	0	92.5828
23.5	1.97977	10.5369	39.6025	0	90.6634	1.86115	9.47065	39.4564	0	90.395	3.69165	NaN	39.4057	0	92.9325	3.38186	23.8282	38.8571	0	92.6311
23.5833	1.97995	10.6694	39.5355	0	90.6584	1.88293	9.59146	39.2556	0	90.4144	3.74364	NaN	39.241	0	92.9792	3.46053	24.3271	39.7189	0	92.7045
23.6667	2.00589	10.8484	39.6674	0	90.6791	1.9079	9.75998	39.6422	0	90.4343	3.82502	NaN	39.6464	0	93.0553	3.5159	24.8224	39.4958	0	92.7546
23.75	2.03192	10.9877	39.4034	0	90.6998	1.93363	9.87978	39.3579	0	90.4547	3.8797	NaN	39.4969	0	93.1047	3.59578	25.1763	39.2849	0	92.829
23.8333	2.05786	11.1295	39.501	0	90.7205	1.95965	10.0494	39.5071	0	90.4755	3.93157	NaN	39.2557	0	93.1513	3.65062	25.8541	39.1007	0	92.8786
23.9167	2.08373	11.3078	39.6143	0	90.7413	1.98451	10.2269	39.6054	0	90.495	4.00963	NaN	39.6172	0	93.2241	3.70905	26.3652	39.9917	0	92.9318
24	2.10996	11.4846	39.7726	0	90.7622	2.01024	10.3578	39.5449	0	90.5155	4.06505	NaN	39.0179	0	93.2742	3.78676	26.839	39.3166	0	92.9803
24.0833	2.13577	11.6722	39.7203	0.0183812	90.8003	2.03486	10.5055	39.213	0.0192732	90.5536	4.14614	NaN	39.7464	0.0166475	93.3664	3.84117	27.4598	39.1734	0.017424	93.0699
24.1667	2.16363	11.8008	39.8663	0.0349526	90.8403	2.06242	10.6429	39.4722	0.0350305	90.5921	4.20089	NaN	39.4573	0.0495959	93.4488	3.92372	27.9043	39.4402	0.0503838	93.1803
24.25	2.18912	11.9669	39.5343	0.0349526	90.8605	2.08754	10.7629	39.4606	0.0350305	90.6119	4.27656	NaN	39.0293	0.0525412	93.5226	3.97666	28.4005	39.3038	0.0510414	93.2296
24.3333	2.21511	12.3484	41.0057	0.0349526	88.6112	2.11468	10.9394	39.2258	0.0350305	90.634	4.35628	NaN	39.2438	0.0525412	93.597	4.05778	28.9036	39.4832	0.0510414	93.3054
24.4167	2.24105	12.0683	39.8667	0.0349526	88.6318	2.14087	11.2178	40.3043	0.0350305	88.3849	4.43016	NaN	39.2684	0.0525412	93.6481	4.13698	29.4435	39.1243	0.0510414	93.3793
24.5	2.26715	12.4138	39.8634	0.0349526	88.6526	2.16606	11.167	39.9607	0.0350305	88.4048	4.49123	NaN	39.8046	0.0525412	91.4514	4.21709	30.2674	40.2446	0.0510414	91.1841
24.5833	2.29234	12.6119	39.3828	0.0349526	88.6727	2.1968	11.3584	39.5607	0.0350305	88.4302	4.56813	NaN	39.2262	0.0525412	91.523	4.27118	30.4487	39.916	0.0510414	91.2329
24.6667	2.31978	12.7649	39.6938	0.0349526	88.6949	2.22383	11.5503	39.6975	0.0350305	88.452	4.64836	NaN	39.305	0.0525412	91.598	4.36115	31.0723	39.8054	0.0510414	91.3176
24.75	2.34565	13.0124	39.8575	0.0349526	88.7155	2.24995	11.7585	39.476	0.0350305	88.4728	4.72931	NaN	39.1512	0.0525412	91.6737	4.44243	31.7104	39.8958	0.0510414	91.3705
24.8333	2.3719	13.2131	39.4357	0.0349526	88.7364	2.2751	11.9634	39.4306	0.0350305	88.4927	4.81058	NaN	39.2066	0.0525412	91.7496	4.51882	32.2425	39.5971	0.0510414	91.4442
24.9167	2.42334	13.4362	39.6618	0.0349526	88.7824	2.3018	12.1283	39.576	0.0350305	88.5141	4.86754	NaN	39.2453	0.0525412	91.8013	4.58007	32.8931	39.9849	0.0510414	91.5209
25	2.44956	13.6054	39.368	0.0349526	88.8035	2.32759	12.2747	39.3157	0.0350305	88.5346	4.94715	NaN	39.1495	0.0525412	91.8759	4.66189	33.5487	39.4184	0.0510414	91.5974
25.0833	2.47553	13.8197	39.7251	0.0349526	88.8242	2.35278	12.4695	39.3545	0.0350305	88.5547	5.02847	NaN	39.6265	0.0525412	91.9519	4.74522	34.1512	39.3948	0.0510414	91.6755
25.1667	2.50112	14.0125	39.4249	0.0349526	88.8445	2.37888	12.7131	39.4963	0.0350305	88.5755	5.12702	NaN	39.7962	0.0525412	92.0267	4.8509	34.784	39.7849	0.0510414	91.7757
25.25	2.52662	14.2357	39.44	0.0349526	88.8647	2.40416	12.9373	39.3149	0.0350305	88.5955	5.2163	NaN	39.1988	0.0525412	92.129	4.93366	35.4159	39.9671	0.0510414	91.8532
25.3333	2.55282	14.4207	39.4356	0.0349526	88.8856	2.42874	13.1562	39.2244	0.0350305	88.6148	5.29635	NaN	39.3806	0.0525412	92.2039	5.02294	36.1156	39.2134	0.0510414	91.9373
25.4167	2.57905	14.6626	39.5343	0.0349526	88.9068	2.4814	13.3688	39.6161	0.0350305	88.6619	5.37504	NaN	39.6551	0.0525412	92.2774	5.11187	36.8776	39.9245	0.0510414	92.021
25.5	2.63049	14.9266	39.3268	0.0349526	88.9529	2.50901	13.5529	39.3932	0.0350305	88.6845	5.46508	NaN	39.4283	0.0525412	92.3552	5.19402	37.4837	39.194	0.0510414	92.0977
25.5833	2.65737	15.1379	39.2929	0.0349526	88.9745	2.5338	13.7529	39.5699	0.0350305	88.704	5.56639	NaN	39.2721	0.0525412	92.4581	5.27905	38.0625	39.523	0.0510414	92.1778
25.6667	2.68421	15.3193	38.9537	0.0349526	88.9961	2.55895	13.9608	39.2506	0.0350305	88.7238	5.65005	NaN	39.9857	0.0525412	92.5365	5.38581	38.7646	39.8466	0.0510414	92.279
25.75	2.71014	15.5923	39.2621	0.0349526	89.0167	2.58406	14.1824	39.406	0.0350305	88.7436	5.75499	NaN	39.5117	0.0525412	92.6114	5.46295	39.6132	39.3626	0.0510414	92.3511
25.8333	2.76329	15.8403	39.2473	0.0349526	89.0646	2.6338	14.4469	39.7146	0.0350305	88.7881	5.83575	NaN	39.5541	0.0525412	92.7119	5.56937	40.2598	39.2963	0.0510414	92.4521
25.9167	2.78914	16.063	39.4537	0.0349526	89.0851	2.66121	14.6318	39.6245	0.0350305	88.8104	5.94673	NaN	39.5987	0.0525412	92.8172	5.66564	40.9191	39.2095	0.0510414	92.5318
26	2.81602	16.309	39.4725	0.0349526	89.1067	2.68634	14.9239	39.5934	0.0350305	88.8302	6.02689	NaN	39.0871	0.0525412	92.8924	5.77066	41.6617	39.5731	0.0510414	92.643
26.0833	2.86637	16.6348	38.9825	0.0349526	89.152	2.73664	15.1705	39.4493	0.0350305	88.875	6.13205	NaN	39.4335	0.0525412	92.9923	5.86155	42.4353	39.242	0.0510414	92.7244
26.1667	2.89345	16.813	39.0133	0.0349526	89.1738	2.76232	15.3983	39.35	0.0350305	88.8956	6.24337	NaN	39.2181	0.0525412	93.0983	5.97169	43.2727	39.3417	0.0510414	92.8334
26.25	2.92027	17.0785	39.3382	0.0349526	89.1953	2.78733	15.5907	39.3746	0.0350305	88.9153	6.3505	NaN	39.3712	0.0525412	93.2	6.06189	44.1022	39.0789	0.0510414	92.9185
26.3333	2.97679	17.4056	39.1754	0.0349526	89.2465	2.83813	15.8804	39.4318	0.0350305	88.9609	6.45325	NaN	39.1967	0.0525412	93.2977	6.17833	44.955	39.3375	0.0510414	93.0297
26.4167	3.00268	17.6538	39.1388	0.0349526	89.2671	2.86411	16.1526	39.5359	0.0350305	88.9815	6.56104	NaN	39.4073	0.0525412	93.4002	6.28811	45.6997	39.7542	0.0510414	93.1342
26.5	3.02857	17.9796	38.9388	0.0349526	89.2877	2.88918	16.4344	39.2128	0.0350305	89.0013	6.6689	NaN	39.1975	0.0525412	93.5026	6.39386	46.277	38.8155	0.0510414	93.2346
26.5833	3.08217	18.2711	39.7314	0.0349526	89.336	2.94195	16.7256	39.7707	0.0350305	89.049	6.77753	NaN	39.0622	0.0525412	93.6063	6.50644	47.2589	38.9063	0.0510414	93.3419
26.6667	3.10831	18.5255	39.6462	0.0349526	89.3569	2.96696	16.9631	39.4285	0.0350305	89.0687	6.88595	NaN	39.1246	0.0525412	93.7094	6.62115	47.9027	38.7627	0.0510414	93.4514
26.75	3.16105	18.889	39.1112	0.0349526	89.4044	3.02218	17.2651	39.5434	0.0350305	89.1186	6.99553	NaN	39.2991	0.0525412	93.8137	6.75591	48.8436	39.3591	0.0510414	93.5807
26.8333	3.18741	19.1775	39.2391	0.0349526	89.4254	3.049	17.5645	39.2569	0.0350305	89.1402	7.10529	NaN	39.1562	0.0525412	93.9182	6.87331	49.8257	39.272	0.0510414	93.6928
26.9167	3.24058	19.4979	39.4888	0.0349526	89.4735	3.10113	17.8469	39.4384	0.0350305	89.1866	7.22838	NaN	39.0321	0.0525412	94.0255	6.983	50.7361	39.0182	0.0510414	93.7953
27	3.26659	19.8023	39.5067	0.0349526	89.4942	3.12732	18.1493	39.4379	0.0350305	89.2079	7.35691	NaN	39.1396	0.0525412	94.1593	7.11408	51.5939	38.8051	0.0510414	93.9234
27.0833	3.34627	20.1863	39.2732	0.0349526	89.5686	3.18007	18.5423	39.5284	0.0350305	89.2554	7.47015	NaN	38.255	0.0525412	94.2672	7.2521	52.4151	39.0435	0.0510414	94.0558
27.1667	3.39876	20.4418	39.1727	0.0349526	89.6158	3.20907	18.7861	39.1778	0.0350305	89.2791	7.6095	NaN	38.7291	0.0525412	94.4013	7.36226	53.4692	38.941	0.0510414	94.161
27.25	3.45227	20.8159	39.7973	0.0349526	89.664	3.26102	19.1437	39.7475	0.0350305	89.3257	7.72311	NaN	39.2375	0.0525412	94.5098	7.50679	54.3598	38.9414	0.0510414	94.3002
27.3333	3.47917	21.158	39.2411	0.0349526	89.6856	3.31067	19.5016	39.6159	0.0350305	89.3464	7.8542	NaN	38.927	0.0525412	94.6356	7.63528	55.3304	38.8489	0.0510414	94.4078
27.4167	3.53203	21.4984	38.9311	0.0349526	89.7332	3.33669	19.805	39.5077	0.0350305	89.391	7.99175	NaN	38.7397	0.0525412	94.7679	7.76741	56.482	38.7242	0.0510414	94.5502
27.5	3.58381	21.8849	39.56	0.0349526	89.7797	3.38719	20.1094	39.2922	0.0350305	89.4362	8.12793	NaN	38.8945	0.0525412	94.8988	7.92313	57.2976	38.6794	0.0510414	94.7006
27.5833	3.63532	22.2232	39.3401	0.0349526	89.8261	3.43776	20.5299	39.3007	0.0350305	89.4815	8.26725	NaN	38.7228	0.0525412	95.0329	8.04872	58.4361	38.4438	0.0510414	94.8158
27.6667	3.687	22.6664	39.6656	0.0349526	89.8722	3.48978	20.9216	39.4198	0.0350305	89.5282	8.40644	NaN	38.7971	0.0525412	95.1668	8.19008	59.5911	38.9348	0.0510414	94.9554
27.75	3.7408	23.0191	39.2999	0.0349526	89.921	3.54006	21.2849	39.4958	0.0350305	89.5732	8.54935	NaN	38.804	0.0525412	95.3044	8.35448	60.5779	38.8927	0.0510414	95.1155
27.8333	3.79425	23.448	39.2878	0.0349526	89.9688	3.57483	21.6701	39.5158	0.0350305	89.5949	8.69577	NaN	38.6246	0.0525412	95.4455	8.49179	61.7302	38.7761	0.0510414	95.2484
27.9167	3.82187	23.7786	39.5797	0.0349526	89.9915	3.64459	21.9968	39.1276	0.0350305	89.667	8.83813	NaN	38.5141	0.0525412	95.5826	8.65796	63.0499	38.7617	0.0510414	95.4088
28	3.87781	24.1219	39.4075	0.0349526	90.0422	3.67118	22.418	39.5116	0.0350305	89.6884	8.98955	NaN	38.626	0.0525412	95.729	8.812	64.1962	38.8031	0.0510414	95.5578
28.0833	3.9592	24.5849	38.9133	0.0349526	90.1183	3.72633	22.824	39.2205	0.0350305	89.7385	9.15846	NaN	38.5988	0.0525412	95.872	8.95601	65.3276	38.4639	0.0510414	95.6967
28.1667	4.01096	24.9682	39.6169	0.0349526	90.1647	3.77878	23.2702	39.1336	0.0350305	89.7857	9.30851	NaN	38.5474	0.0525412	96.0373	9.12194	66.6806	38.6642	0.0510414	95.8459
28.25	4.06263	25.4916	39.2661	0.0349526	90.2111	3.83051	23.6274	39.4928	0.0350305	89.8321	9.46193	NaN	38.4468	0.0525412	96.1855	9.30279	67.8523	38.428	0.0510414	96.0328
28.3333	4.11579	25.8421	39.501	0.0349526	90.2592	3.88531	24.0815	39.2077	0.0350305	89.8816	9.63167	NaN	38.4525	0.0525412	96.3499	9.47034	69.3872	38.7275	0.0510414	96.1952
28.4167	4.16846	26.2117	39.748	0.0349526	90.3066	3.93825	24.4753	39.5149	0.0350305	89.9293	9.79929	NaN	38.4175	0.0525412	96.5123	9.63387	70.4918	38.511	0.0510414	96.3534
28.5	4.22208	26.6209	39.498	0.0349526	90.3549	4.00025	24.9113	39.0887	0.0350305	89.9758	9.95991	NaN	38.608	0.0525412	96.6676	9.81364	72.0329	38.8538	0.0510414	96.5278
28.5833	4.27463	27.1062	39.1272	0.0349526	90.4021	4.06591	25.3316	39.1951	0.0350305	90.0463	10.1294	NaN	38.431	0.0525412	96.8288	9.98095	73.3367	38.5147	0.0510414	96.6902
28.6667	4.35336	27.5459	39.4837	0.0349526	90.4754	4.11805	25.8008	39.4792	0.0350305	90.0932	10.322	NaN	38.3181	0.0525412	97.0192	10.1544	74.6996	38.4964	0.0510414	96.8584
28.75	4.40632	27.98	39.4478	0.0349526	90.5233	4.16898	26.2344	39.5255	0.0350305	90.1388	10.4945	NaN	38.3946	0.0525412	97.1862	10.3463	76.2036	38.359	0.0510414	97.0291
28.8333	4.45893	28.382	39.0463	0.0349526	90.5706	4.24438	26.6956	39.577	0.0350305	90.2091	10.6759	NaN	38.4129	0.0525412	97.3622	10.5298	77.6889	38.3566	0.0510414	97.2231
28.9167	4.51256	28.8886	39.8478	0.0349526	90.6189	4.2974	27.1641	39.5242	0.0350305	90.2569	10.8509	NaN	38.2587	0.0525412	97.5324	10.7091	79.3525	38.1515	0.0510414	97.3971
29	4.59506	29.3416	39.4921	0.0349526	90.6961	4.36636	27.6303	39.2385	0.0350305	90.3025	11.032	NaN	38.1711	0.0525412	97.7082	10.9181	80.6973	38.2286	0.0510414	97.6007
29.0833	4.64699	29.7749	39.2749	0.0349526	90.743	4.4237	28.1391	38.9462	0.0350305	90.3726	11.2271	NaN	38.3315	0.0525412	97.8856	11.1047	82.4106	38.0649	0.0510414	97.7822
29.1667	4.72061	30.2667	39.1616	0.0349526	90.7897	4.4883	28.6163	38.9467	0.0350305	90.4198	11.4233	NaN	38.0954	0.0525412	98.0889	11.3067	84.0964	37.9882	0.0510414	97.9788
29.25	4.77788	30.6922	39.4718	0.0349526	90.8633	4.5542	29.1062	39.2201	0.0350305	90.4925	11.6106	NaN	38.2323	0.0525412	98.2709	11.4894	85.5399	37.9212	0.0510414	98.1565
29.3333	4.83334	31.1663	38.9536	0.0349526	90.9134	4.6332	29.6276	39.5833	0.0350305	90.5659	11.8055	NaN	37.9322	0.0525412	98.4586	11.7099	87.1468	37.7483	0.0510414	98.3714
29.4167	4.91178	31.6633	39.4148	0.0349526	90.9866	4.68519	30.1239	39.2182	0.0350305	90.6129	12.0285	NaN	38.2703	0.0525412	98.6459	11.9165	88.7311	38.0742	0.0510414	98.5726
29.5	4.97531	32.119	39.2014	0.0349526	91.035	4.76369	30.6628	39.1964	0.0350305	90.6861	12.2255	NaN	38.0268	0.0525412	98.8696	12.1243	90.5293	37.9373	0.0510414	98.7755
29.5833	5.04734	32.6044	39.582	0.0349526	91.1116	4.81727	31.1578	39.2529	0.0350305	90.7346	12.3491	NaN	44.0924	0.0525412	98.9885	12.27	86.4299	43.9392	0.0510414	98.9159
29.6667	5.12633	33.079	39.4417	0.0349526	91.1852	4.89586	31.6515	39.6203	0.0350305	90.8079	12.4568	NaN	50.5862	0.0525412	99.091	12.3846	75.332	49.7447	0.0510414	99.0253
29.75	5.17888	33.5465	39.5387	0.0349526	91.2311	4.97473	32.1866	39.2348	0.0350305	90.8814	12.508	NaN	54.5518	0.062089	99.1457	12.4114	53.6613	53.8575	0.0628237	99.0582
29.8333	5.26318	34.064	39.4965	0.0349526	91.3117	5.05145	32.7354	39.212	0.0350305	90.9525	12.5348	NaN	53.4979	0.0949924	99.2003	12.4647	41.9519	52.9686	0.0957423	99.1392
29.9167	5.34246	34.5423	39.6921	0.0349526	91.3853	5.11704	33.2312	39.6392	0.0350305	90.9997	12.6522	NaN	41.6511	0.128189	99.3457	12.5212	38.117	39.8431	0.128947	99.2239
30	5.39551	35.0839	39.2408	0.0349526	91.4335	5.19162	33.7758	39.3656	0.0350305	91.0722	12.7328	NaN	43.5043	0.161651	99.4546	12.6073	43.8877	38.6952	0.16238	99.3371
30.0833	5.47699	35.5887	39.4209	0.0349526	91.5097	5.26485	34.35	39.3647	0.0350305	91.1424	12.8146	NaN	41.8824	0.195358	99.565	12.7338	49.5532	38.9558	0.196132	99.4708
30.1667	5.55907	36.122	39.4332	0.0349526	91.5864	5.33638	34.9059	39.7735	0.0350305	91.2166	12.8978	NaN	40.5816	0.229385	99.6763	12.8263	49.9333	40.8926	0.23016	99.6137
30.25	5.63912	36.6491	39.33	0.0349526	91.6612	5.41914	35.4765	39.5991	0.0350305	91.2941	12.9767	NaN	41.4023	0.263713	99.7841	12.9137	49.7521	41.5416	0.26449	99.7303
30.3333	5.72064	37.1281	39.46	0.0349526	91.7374	5.50143	36.01	39.6477	0.0350305	91.3713	13.058	NaN	41.6942	0.298285	99.8948	12.9917	48.17	41.5836	0.299055	99.8377
30.4167	5.79932	38.0389	40.4758	0.0349526	89.5407	5.58048	37.1034	40.0898	0.0350305	89.175	13.1388	NaN	41.4658	0.333175	100.005	13.0759	47.2206	42.4947	0.333956	99.9515
30.5	5.85657	37.9661	40.1272	0.0349526	89.5906	5.65802	36.9186	39.6512	0.0350305	89.2473	13.1951	NaN	45.4619	0.367818	97.8212	13.132	47.5537	43.5833	0.368818	97.7675
30.5833	5.95883	38.5456	39.4593	0.0349526	89.6647	5.7392	37.7718	39.4604	0.0350305	89.3232	13.2768	NaN	39.0823	0.40246	97.9323	13.2104	45.4021	42.1805	0.403459	97.8754
30.6667	6.03657	39.1359	39.7205	0.0349526	89.7621	5.8427	38.3568	39.1392	0.0350305	89.4212	13.3431	NaN	42.1831	0.437427	98.0192	13.271	45.2241	40.6549	0.43843	97.9659
30.75	6.11616	39.6564	39.4533	0.0349526	89.8367	5.92354	39.0348	39.4135	0.0350305	89.4969	13.4186	NaN	42.2163	0.472672	98.1341	13.3551	46.2121	40.9059	0.473688	98.0789
30.8333	6.20134	40.2368	39.1846	0.0349526	89.9164	6.00391	39.6784	39.3783	0.0350305	89.572	13.4743	NaN	41.9488	0.508194	98.2202	13.4085	44.0641	42.5747	0.509215	98.1627
30.9167	6.28198	40.7171	39.3308	0.0349526	89.9919	6.08433	40.256	39.5626	0.0350305	89.6471	13.5525	NaN	41.1886	0.544042	98.3291	13.487	42.4882	42.047	0.545065	98.2719
31	6.36573	41.3185	39.3796	0.0349526	90.0704	6.19058	40.8081	38.6702	0.0350305	89.748	13.6096	NaN	41.7186	0.580203	98.4161	13.538	41.8172	42.2941	0.581221	98.3539
31.0833	6.4488	41.7453	39.3697	0.0349526	90.1481	6.27415	41.4533	39.3437	0.0350305	89.8265	13.6652	NaN	41.437	0.616623	98.503	13.6097	41.8994	41.3883	0.617633	98.4416
31.1667	6.53369	42.3821	39.5463	0.0349526	90.2277	6.3528	42.0795	39.422	0.0350305	89.8999	13.7204	NaN	40.896	0.653372	98.5897	13.6647	42.4776	40.1583	0.6544	98.5327
31.25	6.61822	42.9429	39.4004	0.0349526	90.307	6.45763	42.7562	39.5357	0.0350305	89.9994	13.8048	NaN	41.0984	0.690424	98.7059	13.7405	45.9099	38.6675	0.691466	98.6514
31.3333	6.70015	43.4701	40.2044	0.0349526	90.3838	6.54082	43.3827	39.0608	0.0350305	90.0773	13.8566	NaN	40.5957	0.727769	98.7902	13.822	45.774	41.4249	0.728818	98.765
31.4167	6.80868	44.0392	39.3	0.0349526	90.4866	6.64707	44.0169	39.1029	0.0350305	90.1783	13.9388	NaN	42.178	0.765453	98.9049	13.8729	44.1423	42.6256	0.766518	98.8486
31.5	6.88622	44.6604	39.6839	0.0349526	90.5593	6.72921	44.6619	39.3685	0.0350305	90.2551	13.9915	NaN	41.2433	0.803462	98.9905	13.9246	42.2978	40.5552	0.804509	98.9318
31.5833	6.99018	45.223	39.0835	0.0349526	90.658	6.84043	45.3884	39.3326	0.0350305	90.3611	14.0734	NaN	39.8926	0.841739	99.1055	14.0075	42.2333	41.5482	0.842805	99.0479
31.6667	7.07387	45.8403	39.3603	0.0349526	90.7364	6.92862	46.0497	39.5135	0.0350305	90.4385	14.1293	NaN	39.9171	0.880382	99.1949	14.0583	40.3194	43.1287	0.881445	99.1322
31.75	7.18569	46.4243	39.2882	0.0349526	90.8427	7.03505	46.8093	39.2851	0.0350305	90.5451	14.1847	NaN	40.7186	0.919343	99.2828	14.0909	38.8591	41.7992	0.92041	99.1986
31.8333	7.26698	47.0413	39.3971	0.0349526	90.9189	7.14464	47.4164	39.2885	0.0350305	90.6496	14.2429	NaN	40.4141	0.958592	99.3751	14.1537	39.5153	39.3533	0.959659	99.2956
31.9167	7.37812	47.5793	39.615	0.0349526	91.0247	7.2511	48.133	39.325	0.0350305	90.7505	14.3239	NaN	40.149	0.99821	99.4906	14.2117	40.4943	36.7996	0.999289	99.3881
32	7.46121	48.2827	39.3056	0.0349526	91.1025	7.35572	48.8859	39.1636	0.0350305	90.8298	14.3778	NaN	40.0499	1.03808	99.5793	14.2684	41.9984	41.1551	1.03921	99.4796
32.0833	7.57454	48.9378	39.3964	0.0349526	91.2108	7.45926	49.6414	39.5277	0.0350305	90.9315	14.4332	NaN	41.2038	1.07836	99.6699	14.3226	42.4361	41.4115	1.0795	99.5647
32.1667	7.66024	49.5408	38.9179	0.0349526	91.2912	7.57799	50.3095	38.8938	0.0350305	91.0616	14.5013	NaN	39.8219	1.11897	99.7636	14.397	41.5648	39.005	1.12012	99.6789
32.25	7.76791	50.1513	39.5024	0.0349526	91.3936	7.68795	51.1127	39.2251	0.0350305	91.1663	14.5713	NaN	40.3881	1.1599	99.8793	14.4552	42.9706	36.0167	1.16105	99.7715
32.3333	7.87759	50.8913	39.1928	0.0349526	91.4979	7.79551	51.9678	39.2603	0.0350305	91.2687	14.6291	NaN	39.1002	1.20119	99.969	14.5298	45.0345	40.2122	1.20236	99.8823
32.4167	7.98866	51.4893	39.6282	0.0349526	91.6037	7.90601	52.6922	39.216	0.0350305	91.3739	14.7075	NaN	40.4178	1.24284	100.088	14.5815	44.7234	39.2504	1.24401	99.9705
32.5	8.09719	52.2263	39.0718	0.0349526	91.7069	8.01719	53.5486	39.4901	0.0350305	91.4798	14.7609	NaN	39.2776	1.28473	100.177	14.6652	44.6525	39.6537	1.28597	100.091
32.5833	8.20214	52.8084	39.0919	0.0349526	91.8066	8.12553	54.3025	39.058	0.0350305	91.5816	14.82	NaN	39.5058	1.32709	100.273	14.7155	44.7528	39.9624	1.32832	100.179
32.6667	8.3102	53.6088	39.3534	0.0349526	91.9092	8.2556	55.1135	39.2906	0.0350305	91.7078	14.8971	NaN	39.1779	1.36966	100.388	14.7745	44.899	39.6724	1.371	100.275
32.75	8.42191	54.2816	39.2718	0.0349526	92.0158	8.366	55.875	39.3695	0.0350305	91.8129	14.98	NaN	34.8879	1.42031	100.516	14.8648	45.9585	34.3435	1.42287	100.403
32.8333	8.53265	54.9504	39.3326	0.0349526	92.1205	8.49857	56.6412	39.1757	0.0350305	91.9402	15.0756	NaN	35.8316	1.48144	100.653	14.9649	51.0282	33.7889	1.48402	100.568
32.9167	8.66917	55.6724	38.9859	0.0349526	92.2262	8.63428	57.419	39.0561	0.0350305	92.0704	15.1752	NaN	36.358	1.54315	100.824	15.0507	55.6378	33.9392	1.54573	100.708
33	8.78407	56.5011	39.0314	0.0349526	92.362	8.75203	58.3809	38.971	0.0350305	92.1711	15.2851	NaN	36.2332	1.60532	100.991	15.1699	57.6501	36.7726	1.60791	100.887
33.0833	8.8977	57.1702	39.1641	0.0349526	92.4706	8.87717	59.3149	38.9246	0.0350305	92.3029	15.3708	NaN	36.7465	1.66806	101.134	15.2546	59.9995	35.5808	1.67065	101.027
33.1667	9.01388	57.9929	39.0463	0.0349526	92.5815	9.00769	60.1198	38.8734	0.0350305	92.4281	15.4782	NaN	37.28	1.73128	101.3	15.3681	61.2755	36.7077	1.73387	101.199
33.25	9.13161	58.8096	39.1525	0.0349526	92.6939	9.13858	61.1093	39.1179	0.0350305	92.5537	15.5869	NaN	37.7192	1.79507	101.465	15.4779	62.0929	36.8231	1.79769	101.367
33.3333	9.25679	59.4309	39.2098	0.0349526	92.8027	9.28383	61.9841	38.7938	0.0350305	92.6936	15.7026	NaN	37.3667	1.85931	101.642	15.591	62.3997	37.8999	1.86198	101.54
33.4167	9.3938	60.2577	39.0635	0.0349526	92.9454	9.418	62.8444	38.9677	0.0350305	92.7973	15.8222	NaN	37.4441	1.9241	101.819	15.7033	62.6391	37.9461	1.92679	101.712
33.5	9.50738	61.0783	39.0187	0.0349526	93.0538	9.55228	63.7731	38.7725	0.0350305	92.9296	15.9365	NaN	38.3834	1.98949	101.994	15.8148	63.1449	38.0338	1.9922	101.884
33.5833	9.64583	61.9588	39.2299	0.0349526	93.1869	9.68839	64.7726	38.736	0.0350305	93.0634	16.0604	NaN	37.7674	2.05542	102.166	15.9307	62.9251	39.2434	2.0581	102.061
33.6667	9.77858	62.8701	38.9769	0.0349526	93.3143	9.82636	65.7851	38.7681	0.0350305	93.199	16.1862	NaN	38.9274	2.12191	102.366	16.0682	63.5282	38.638	2.12461	102.26
33.75	9.9115	63.7101	38.7277	0.0349526	93.4215	9.96749	66.6449	39.1163	0.0350305	93.3372	16.2981	NaN	37.9322	2.18892	102.54	16.1802	64.1649	38.4167	2.19164	102.434
33.8333	10.0415	64.5773	38.8331	0.0349526	93.5493	10.1082	67.6494	38.7987	0.0350305	93.4759	16.443	NaN	37.3699	2.25649	102.748	16.317	64.8725	38.2154	2.25922	102.631
33.9167	10.1642	65.5016	38.7077	0.0349526	93.6843	10.2514	68.6668	38.891	0.0350305	93.617	16.5514	NaN	37.4015	2.32467	102.919	16.434	65.8355	38.5659	2.32741	102.811
34	10.3032	66.4821	38.862	0.0349526	93.8181	10.3958	69.6513	39.0265	0.0350305	93.7584	16.6665	NaN	38.7392	2.39329	103.095	16.5582	65.9964	38.674	2.39614	102.981
34.0833	10.4421	67.3073	38.7483	0.0349526	93.9517	10.5601	70.6251	38.449	0.0350305	93.9225	16.8019	NaN	39.2916	2.46258	103.295	16.6719	66.9258	38.495	2.46543	103.177
34.1667	10.583	68.2807	38.6867	0.0349526	94.0872	10.7025	71.9866	38.4817	0.0350305	94.0598	16.9423	NaN	38.3745	2.53249	103.5	16.8163	67.1833	38.502	2.53536	103.386
34.25	10.7245	69.3543	38.7168	0.0349526	94.2235	10.8717	72.911	38.6861	0.0350305	94.1963	17.0747	NaN	39.2736	2.60369	103.679	16.9495	67.59	39.0073	2.6058	103.585
34.3333	10.8692	70.1724	38.7221	0.0349526	94.3629	11.024	73.9545	38.8199	0.0350305	94.3492	17.2029	NaN	39.4511	2.67475	103.893	17.0916	67.5346	38.6965	2.67686	103.793
34.4167	11.0162	71.2266	38.9364	0.0349526	94.5048	11.1849	74.9787	38.5444	0.0350305	94.5261	17.3464	NaN	38.7624	2.74641	104.103	17.2158	67.9603	38.7653	2.74855	103.98
34.5	11.1625	72.2971	38.9585	0.0349526	94.6458	11.3392	76.0957	38.6443	0.0350305	94.6752	17.4922	NaN	38.494	2.81864	104.316	17.3567	68.3955	39.2462	2.82078	104.192
34.5833	11.3128	73.1311	38.6676	0.0349526	94.7907	11.4889	77.3522	38.5548	0.0350305	94.8196	17.6178	NaN	39.2337	2.89152	104.504	17.497	69.132	38.7586	2.89364	104.398
34.6667	11.4637	74.2575	38.9077	0.0349526	94.9364	11.6577	78.3858	38.8538	0.0350305	94.9832	17.7572	NaN	38.0329	2.96497	104.715	17.6366	69.9627	38.829	2.96714	104.606
34.75	11.6169	75.4076	38.7129	0.0349526	95.0842	11.8222	79.2862	38.917	0.0350305	95.1424	17.8931	NaN	38.5481	3.03903	104.92	17.7741	71.0705	39.0861	3.04185	104.813
34.8333	11.771	76.2711	39.1168	0.0349526	95.2331	11.9364	74.2023	43.453	0.0350305	95.2513	18.0364	NaN	38.4693	3.11357	105.133	17.9147	71.4821	38.9163	3.11654	105.023
34.9167	11.9173	76.9565	39.6828	0.0349526	95.3741	12.0781	67.5455	45.441	0.0350305	95.363	18.1858	NaN	38.8495	3.1889	105.353	18.0586	71.7333	38.9276	3.19193	105.238
35	12.0293	71.3568	43.3092	0.0349526	95.4808	12.131	57.1352	49.9428	0.0653775	95.4647	18.3326	NaN	39.4463	3.26485	105.57	18.2025	71.9883	38.8798	3.26785	105.452
35.0833	12.1389	65.2967	45.4871	0.036105	95.5861	12.1811	45.7735	43.9092	0.0975666	95.5419	18.4923	NaN	39.0277	3.34127	105.785	18.3634	72.4965	39.3007	3.3443	105.685
35.1667	12.1957	55.4144	50.3796	0.0680633	95.6686	12.2645	51.7443	43.1912	0.130038	95.6525	18.6362	NaN	39.1497	3.41853	106.005	18.5137	72.61	38.7256	3.42157	105.907
35.25	12.2215	42.9192	51.0835	0.1003	95.7215	12.3453	50.325	43.6077	0.162744	95.761	18.799	NaN	39.082	3.49721	106.254	18.6612	73.4508	39.0071	3.49944	106.128
35.3333	12.326	48.0671	40.088	0.132809	95.8346	12.4075	47.5873	43.0289	0.195766	95.841	18.9482	NaN	39.0699	3.5757	106.477	18.8059	74.2429	38.8685	3.57777	106.343
35.4167	12.4135	53.6887	39.643	0.165547	95.9684	12.479	47.5109	41.1792	0.22905	95.9507	19.0989	NaN	39.0644	3.65493	106.702	18.9681	75.1109	38.7579	3.65694	106.554
35.5	12.4925	53.4984	41.84	0.198596	96.0753	12.5612	48.6557	41.327	0.262572	96.0612	19.2435	NaN	38.9261	3.73477	106.922	19.11	75.6544	38.9296	3.73683	106.796
35.5833	12.5475	50.6424	42.3158	0.231923	96.1585	12.6177	49.5511	41.8502	0.296428	96.1464	19.3911	NaN	38.5699	3.81524	107.142	19.264	76.6227	39.0204	3.81798	107.009
35.6667	12.6017	49.2681	42.9779	0.265481	96.2411	12.6944	48.5628	40.8255	0.330564	96.227	19.5466	NaN	38.9912	3.89641	107.373	19.416	77.0193	39.0014	3.89914	107.255
35.75	12.6562	47.423	41.994	0.299374	96.3244	12.748	48.3787	40.9399	0.364934	96.3339	19.6979	NaN	38.9217	3.97831	107.602	19.5884	77.4304	38.7588	3.98106	107.504
35.8333	12.7425	49.1401	39.837	0.333539	96.4397	12.8296	48.0198	40.6754	0.39964	96.4447	19.8722	NaN	38.8022	4.06071	107.853	19.7469	77.8604	38.6915	4.0636	107.74
35.9167	12.7947	49.5657	40.6166	0.367965	96.52	12.8813	47.5855	40.5097	0.434635	96.5264	20.015	NaN	38.5005	4.14393	108.075	19.9126	78.3106	39.0627	4.14683	107.984
36	12.8747	48.9932	40.8598	0.402708	96.6296	12.9616	47.486	39.8827	0.469932	96.637	20.1836	NaN	38.5074	4.22783	108.322	20.0541	79.0337	38.5957	4.23075	108.202
36.0833	12.9291	48.0193	40.8972	0.437734	96.7139	13.0128	47.3664	40.9701	0.505467	96.7185	20.3463	NaN	38.9394	4.3125	108.565	20.2136	80.0194	39.046	4.3151	108.44
36.1667	13.0091	47.968	40.3395	0.472946	96.8239	13.0925	46.6636	40.428	0.541352	96.8289	20.5154	NaN	38.5915	4.39784	108.814	20.3825	80.8068	39.04	4.40052	108.69
36.25	13.0626	48.0408	39.9165	0.508573	96.908	13.1472	46.5266	40.6412	0.577543	96.9147	20.6737	NaN	39.2409	4.48468	109.054	20.5517	81.4761	38.8742	4.48668	108.939
36.3333	13.1426	48.1963	40.332	0.544493	97.0187	13.228	46.2511	39.9846	0.613983	97.0267	20.8232	NaN	45.8031	4.57144	109.282	20.7144	82.0058	38.6645	4.57423	109.185
36.4167	13.196	49.5459	41.7901	0.580311	94.8328	13.2834	47.3198	41.9805	0.650685	94.8438	20.9883	NaN	45.7581	4.65892	109.53	20.8788	82.6729	39.1024	4.66172	109.417
36.5	13.2764	49.1668	40.0749	0.615952	94.9437	13.3405	45.3515	40.919	0.686907	94.9307	21.1638	NaN	36.8479	4.74685	107.519	21.0583	82.9741	39.1119	4.75012	109.695
36.5833	13.3275	48.2986	41.1614	0.651928	95.0257	13.4004	45.9221	40.999	0.723394	95.022	21.3466	NaN	44.1278	4.83397	107.783	21.2258	84.5312	39.8607	4.83733	107.675
36.6667	13.4097	48.2063	40.8957	0.688195	95.1377	13.4742	46.0154	40.143	0.760242	95.1086	21.5147	NaN	43.005	4.92165	108.034	21.3961	83.0994	39.4828	4.92518	107.928
36.75	13.4642	47.6645	41.1319	0.724727	95.2236	13.5407	46.0552	40.5266	0.797389	95.226	21.6817	NaN	42.0831	5.01024	108.285	21.5604	86.82	46.3881	5.01377	108.177
36.8333	13.5193	47.5133	40.7491	0.761603	95.3104	13.5938	46.0632	40.0631	0.834821	95.3114	21.8511	NaN	41.1408	5.09958	108.539	21.7269	87.1615	46.0928	5.10313	108.396
36.9167	13.6013	48.8988	39.5018	0.798801	95.4245	13.6577	46.051	39.9769	0.872581	95.4	22.0262	NaN	40.7091	5.18968	108.796	21.8975	86.428	44.3159	5.19322	108.68
37	13.671	49.5684	40.9116	0.836254	95.5123	13.7281	46.2633	40.1543	0.910627	95.5113	22.2218	NaN	40.2824	5.28057	109.081	22.0689	86.6115	42.7429	5.28413	108.937
37.0833	13.735	48.191	40.6049	0.874065	95.6232	13.7837	46.1488	39.6054	0.949047	95.6001	22.396	NaN	40.1466	5.37215	109.338	22.2414	86.7941	41.6761	5.37574	109.196
37.1667	13.7921	47.4851	40.5306	0.912158	95.7133	13.8647	46.2464	39.8475	0.987769	95.6856	22.5727	NaN	39.6507	5.46533	109.603	22.4339	87.2001	41.1229	5.46812	109.464
37.25	13.8731	49.6639	40.4073	0.950598	95.8276	13.9164	46.4486	39.9124	1.02678	95.799	22.7493	NaN	39.9599	5.55825	109.868	22.6182	87.6753	40.5584	5.56128	109.749
37.3333	13.9288	48.4013	43.1151	0.989369	95.917	13.9883	46.5903	39.8459	1.06617	95.8856	22.9458	NaN	39.7051	5.65218	110.138	22.795	88.1405	39.9272	5.65521	110.015
37.4167	13.9823	46.7199	41.7801	1.02842	96.0031	14.0532	46.8516	40.317	1.10588	96.0046	23.1425	NaN	40.848	5.74688	110.44	22.9979	88.8395	39.5602	5.74993	110.308
37.5	14.0581	49.1571	41.1056	1.06784	96.0924	14.1053	46.7997	40.1443	1.14586	96.0916	23.3268	NaN	41.5094	5.84242	110.715	23.1749	89.3097	39.2457	5.84627	110.571
37.5833	14.1204	47.5828	39.8964	1.10758	96.2102	14.1847	47.4396	39.6914	1.18623	96.2064	23.5105	NaN	38.4493	5.93875	110.991	23.3509	90.5092	39.068	5.94262	110.84
37.6667	14.1755	48.399	40.0969	1.14763	96.3001	14.2368	47.1269	40.0686	1.22695	96.294	23.6934	NaN	38.6711	6.03585	111.264	23.5463	90.8452	39.4781	6.03974	111.128
37.75	14.2596	48.8286	39.5936	1.18806	96.4195	14.3163	47.4579	40.0355	1.26797	96.4094	23.9032	NaN	38.9354	6.13377	111.537	23.7426	91.1417	39.3715	6.13747	111.417
37.8333	14.3155	49.3551	40.2093	1.22881	96.5111	14.3702	47.6099	39.914	1.30935	96.4985	24.0944	NaN	40.1525	6.23248	111.849	23.9319	92.0095	39.1658	6.23621	111.7
37.9167	14.4013	51.0628	37.1587	1.26987	96.6329	14.449	47.9709	39.6582	1.35094	96.6134	24.2784	NaN	41.5328	6.33205	112.128	24.121	92.5272	39.5181	6.33565	111.984
38	14.4802	51.9753	39.4213	1.31131	96.7481	14.5267	48.2135	40.089	1.39303	96.7281	24.4625	NaN	40.9602	6.43326	112.409	24.3276	92.622	39.551	6.43607	112.286
38.0833	14.5588	52.1112	39.6963	1.35307	96.8633	14.5832	48.5081	39.7835	1.43548	96.8219	24.6566	NaN	41.4732	6.53447	112.685	24.5212	93.5746	39.6848	6.5373	112.57
38.1667	14.6121	51.68	39.8455	1.39519	96.9521	14.6661	48.7633	39.9963	1.47823	96.9425	24.8511	NaN	41.5791	6.63654	112.991	24.7326	94.883	42.1054	6.64016	112.885
38.25	14.6925	51.5806	38.9298	1.43768	97.0699	14.7193	49.0791	39.9897	1.52139	97.0337	25.0306	NaN	41.9783	6.73948	113.269	24.9399	95.302	40.9533	6.74311	113.187
38.3333	14.7731	51.7331	40.6478	1.48049	97.188	14.8008	49.4763	39.6934	1.56486	97.1536	25.2135	NaN	41.718	6.84327	113.551	25.1479	95.56	41.0218	6.84691	113.471
38.4167	14.8281	50.3664	41.4991	1.52369	97.2813	14.8797	49.7824	39.8096	1.60864	97.2712	25.395	NaN	40.9699	6.94794	113.831	25.3266	96.947	39.4775	6.95159	113.772
38.5	14.915	51.8393	38.4722	1.56714	97.4065	14.9585	49.9774	39.7512	1.6529	97.389	25.5995	NaN	40.6252	7.0534	114.106	25.5302	96.5135	39.7202	7.05716	114.077
38.5833	14.9929	52.7085	39.5557	1.61106	97.5231	15.0159	50.3206	39.7413	1.69748	97.4859	25.7806	NaN	40.2796	7.15981	114.415	25.7303	97.2467	40.3626	7.16335	114.378
38.6667	15.049	51.1068	41.8045	1.65537	97.6186	15.0981	50.7259	39.7213	1.74248	97.6066	25.9607	NaN	39.6966	7.26712	114.698	25.9424	96.8691	40.7271	7.27067	114.693
38.75	15.1069	49.9653	37.8148	1.7	97.7159	15.1799	51.1317	39.6032	1.78781	97.7281	26.1392	NaN	40.3249	7.37567	114.98	26.1395	97.3895	40.7668	7.37889	114.993
38.8333	15.1913	52.6153	37.4795	1.74504	97.8403	15.2512	51.2094	39.3329	1.83356	97.8222	26.3364	NaN	39.1583	7.4852	115.269	26.3463	97.8299	39.846	7.48885	115.305
38.9167	15.274	54.1656	39.6656	1.79043	97.9617	15.3114	51.5933	39.5231	1.87971	97.9417	26.5338	NaN	39.0921	7.59523	115.585	26.5548	97.6312	40.0166	7.59889	115.619
39	15.3282	52.258	40.0415	1.83622	98.0566	15.3916	51.992	39.5866	1.92619	98.0633	26.7131	NaN	39.1613	7.70591	115.87	26.7586	98.8814	40.1427	7.70987	115.924
39.0833	15.4106	54.0711	36.7094	1.88241	98.1801	15.4699	52.2947	39.2334	1.97309	98.1833	26.8938	NaN	39.0156	7.8178	116.158	26.9708	98.8082	40.3305	7.82175	116.216
39.1667	15.494	55.9045	40.2186	1.92895	98.3049	15.5554	52.7564	39.0668	2.02037	98.311	27.0737	NaN	39.0456	7.93061	116.444	27.1626	99.2006	39.992	7.93458	116.543
39.25	15.5786	55.1239	40.5619	1.97592	98.4313	15.6327	52.9741	39.1143	2.06806	98.4309	27.2785	NaN	38.3294	8.04435	116.726	27.373	98.9135	40.5944	8.04804	116.862
39.3333	15.6605	53.6794	39.8434	2.02323	98.5554	15.7142	53.4402	39.3504	2.11613	98.5554	27.4566	NaN	38.4308	8.15986	117.044	27.5981	99.3568	40.0115	8.16276	117.182
39.4167	15.7431	54.3453	38.9106	2.07098	98.6806	15.7945	53.7759	38.9713	2.16463	98.6774	27.5536	NaN	-0.534434	8.19756	117.182	27.7977	99.9771	39.7349	8.27927	117.509
39.5	15.8247	55.269	38.7236	2.119	98.8051	15.8742	54.0828	39.0796	2.21354	98.8009	27.5536	NaN	-0.90025	8.19756	117.182	28.0194	100.439	40.1801	8.39593	117.831
39.5833	15.9077	55.8696	38.4999	2.16755	98.9317	15.9575	54.4317	39.0317	2.26271	98.9282	27.5536	NaN	-0.801779	8.19756	117.182	28.2249	100.783	40.1962	8.5136	118.153
39.6667	15.9874	56.3764	38.269	2.21651	99.0528	16.0413	54.9242	38.7888	2.31246	99.0568	27.5536	NaN	-0.632838	8.19756	117.182	28.449	100.26	40.3773	8.6322	118.499
39.75	16.0708	57.1255	38.2354	2.26584	99.1812	16.1257	55.2041	38.7055	2.36256	99.1861	27.5536	NaN	-0.49767	8.19756	117.182	28.6542	99.8827	40.4005	8.7518	118.817
39.8333	16.154	56.6905	38.0122	2.31562	99.3082	16.219	55.6578	39.1508	2.41312	99.3141	27.5536	NaN	-0.356747	8.19756	117.182	28.8666	99.9592	40.6008	8.8724	119.142
39.9167	16.2388	57.1246	38.644	2.36578	99.4387	16.3196	56.2426	38.9819	2.46395	99.4711	27.5536	NaN	-0.258814	8.19756	117.182	28.9882	0	-0.528462	8.92156	119.316
40	16.3244	58.8286	38.6178	2.4164	99.57	16.3996	56.5776	38.7722	2.51535	99.5976	27.5536	NaN	-0.181257	8.19756	117.182	28.9882	0	-0.952514	8.92156	119.316
40.0833	16.4039	57.7611	38.5112	2.4674	99.6955	16.4783	57.1899	38.8331	2.56716	99.7231	27.5536	NaN	-0.102717	8.19756	117.182	28.9882	0	-0.895124	8.92156	119.316
40.1667	16.4879	58.3848	38.4649	2.51888	99.8259	16.557	57.2846	38.2426	2.61945	99.8471	27.5536	NaN	-0.0382052	8.19756	117.182	28.9882	0	-0.745936	8.92156	119.316
40.25	16.5714	59.5828	37.9901	2.57074	99.9561	16.666	58.1222	39.1626	2.67227	100.004	27.5536	NaN	0.0572886	8.19756	117.182	28.9882	0	-0.565805	8.92156	119.316
40.3333	16.6555	59.4942	39.7474	2.62306	100.088	16.746	58.133	38.7948	2.72543	100.132	27.5536	NaN	0.100636	8.19756	117.182	28.9882	0	-0.460346	8.92156	119.316
40.4167	16.768	59.8811	38.4744	2.67576	100.22	16.843	58.8871	39.0052	2.779	100.26	27.6643	NaN	37.9746	8.19756	117.276	29.1161	0	54.1364	8.92156	119.444
40.5	16.8528	61.6415	40.0992	2.72898	100.379	16.9313	59.3481	39.3712	2.83305	100.415	27.7496	NaN	0.0413916	8.19756	117.377	29.1161	0	-0.194906	8.92156	119.444
40.5833	16.9352	61.2146	39.3545	2.78325	100.51	17.037	59.9007	38.6759	2.88823	100.571	27.7496	NaN	-0.0812743	8.19756	117.377	29.1161	0	-0.223164	8.92156	119.444
40.6667	17.0414	62.5243	38.7042	2.83736	100.666	17.1204	60.6622	39.1595	2.94318	100.696	27.7496	NaN	0.0183619	8.19756	117.377	29.1161	0	-0.171336	8.92156	119.444
40.75	17.1223	62.0654	31.9252	2.89188	100.996	17.2246	61.1855	39.6232	2.99856	100.858	27.8496	NaN	118.138	8.19756	117.474	29.1838	123.797	119.222	8.92156	119.508
40.8333	17.2187	64.081	30.2721	2.9469	101.131	17.3058	60.9477	31.4615	3.05445	101.19	27.8496	NaN	100.445	8.19756	117.617	29.1838	101.242	102.945	8.92156	119.622
40.9167	17.3162	64.3017	34.3609	3.00235	101.49	17.4116	64.3356	31.9061	3.11077	101.345	27.8496	NaN	80.3888	8.19756	117.935	29.1838	94.7045	93.3939	8.92156	119.89
41	17.4015	63.4849	36.5277	3.05827	101.622	17.4921	64.2725	39.4262	3.16756	101.678	27.8496	NaN	72.6835	8.19756	117.956	29.1838	54.9284	86.6811	8.92156	119.899
41.0833	17.5092	66.7363	37.6924	3.11463	101.785	17.6013	64.8582	36.948	3.22484	101.839	27.9021	NaN	NaN	8.19756	118.204	29.2092	NaN	NaN	8.92156	120.121
41.1667	17.5929	66.169	36.9795	3.17151	101.892	17.684	66.5197	38.6526	3.28263	101.975	27.9021	NaN	NaN	8.19756	118.204	29.2092	NaN	NaN	8.92156	120.121
41.25	17.6749	68.4787	37.7654	3.22884	102.052	17.7662	67.3824	37.4859	3.34083	102.11	27.9021	NaN	NaN	8.19756	118.204	29.2092	NaN	NaN	8.92156	120.121
41.3333	17.757	69.1098	39.1581	3.28667	102.187	17.8481	67.6871	37.5998	3.39956	102.245	27.9021	NaN	NaN	8.19756	118.204	29.2092	NaN	NaN	8.92156	120.121
41.4167	17.8377	69.3606	38.2323	3.3449	102.321	17.9291	69.0962	38.316	3.45872	102.38	27.9021	NaN	NaN	8.19756	118.204	29.2092	NaN	NaN	8.92156	120.121
41.5	17.9199	70.5086	38.3929	3.40371	102.458	18.0123	68.4617	38.1902	3.51845	102.518	27.9021	NaN	NaN	8.19756	118.204	29.2092	NaN	NaN	8.92156	120.121
41.5833	18.005	70.6226	38.45	3.46297	102.597	18.0944	69.8337	38.6985	3.57864	102.656	27.9021	NaN	NaN	8.19756	118.204	29.2092	NaN	NaN	8.92156	120.121
41.6667	18.0883	70.6207	39.6323	3.52276	102.735	18.1784	69.4394	39.4568	3.63939	102.795	27.9021	NaN	NaN	8.19756	118.204	29.2092	NaN	NaN	8.92156	120.121
41.75	18.1807	70.6628	38.7523	3.58294	102.872	18.2815	69.8466	37.9101	3.7006	102.954	27.9021	NaN	NaN	8.19756	118.204	29.2092	NaN	NaN	8.92156	120.121
41.8333	18.2838	71.2976	38.9831	3.6437	103.041	18.3852	70.5801	38.3424	3.7623	103.112	27.9021	NaN	NaN	8.19756	118.204	29.2092	NaN	NaN	8.92156	120.121
41.9167	18.3935	71.5243	38.3918	3.705	103.207	18.463	70.3441	38.8184	3.82457	103.247	27.9021	NaN	NaN	8.19756	118.204	29.2092	NaN	NaN	8.92156	120.121
42	18.4789	71.6332	38.655	3.76665	103.349	18.571	70.7307	38.6805	3.88732	103.413	27.9021	NaN	NaN	8.19756	118.204	29.2092	NaN	NaN	8.92156	120.121
42.0833	18.5913	71.8718	38.8101	3.82901	103.516	18.6876	70.9884	38.5533	3.95067	103.572	27.9021	NaN	NaN	8.19756	118.204	29.2092	NaN	NaN	8.92156	120.121
42.1667	18.6964	72.1482	38.3649	3.89182	103.679	18.803	71.0846	38.6021	4.01445	103.762	27.9021	NaN	NaN	8.19756	118.204	29.2092	NaN	NaN	8.92156	120.121
42.25	18.8051	72.6613	38.4466	3.9552	103.846	18.9124	71.5788	38.7205	4.0786	103.931	27.9021	NaN	NaN	8.19756	118.204	29.2092	NaN	NaN	8.92156	120.121
42.3333	18.9111	72.981	38.6512	4.01908	104.011	19.0099	71.4687	38.1483	4.14355	104.078	27.9021	NaN	NaN	8.19756	118.204	29.2092	NaN	NaN	8.92156	120.121
42.4167	19.0499	74.8201	39.1	4.08401	101.94	19.1385	72.4017	38.5889	4.20898	104.277	27.9021	NaN	NaN	8.19756	118.204	29.2092	NaN	NaN	8.92156	120.121
42.5	19.1605	72.7213	39.1529	4.1476	102.109	19.2436	73.9603	39.3804	4.27377	102.172	27.9021	NaN	NaN	8.19756	118.204	29.2092	NaN	NaN	8.92156	120.121
42.5833	19.2698	74.2439	38.8534	4.21165	102.277	19.3555	73.0231	38.9914	4.33938	102.344	27.9021	NaN	NaN	8.19756	118.204	29.2092	NaN	NaN	8.92156	120.121
42.6667	19.3874	74.8472	38.8133	4.27631	102.446	19.4674	73.8307	38.8269	4.40507	102.514	27.9021	NaN	NaN	8.19756	118.204	29.2092	NaN	NaN	8.92156	120.121
42.75	19.5154	75.3525	38.6398	4.34144	102.642	19.5783	74.3758	38.7612	4.47121	102.687	27.9021	NaN	NaN	8.19756	118.204	29.2092	NaN	NaN	8.92156	120.121
42.8333	19.6272	75.9318	38.5803	4.40714	102.815	19.6903	74.8112	38.6145	4.53793	102.86	27.9021	NaN	NaN	8.19756	118.204	29.2092	NaN	NaN	8.92156	120.121
42.9167	19.7392	76.3005	38.6161	4.47342	102.986	19.828	75.1742	38.7712	4.60525	103.06	27.9021	NaN	NaN	8.19756	118.204	29.2092	NaN	NaN	8.92156	120.121
43	19.8525	76.747	38.7168	4.54015	103.161	19.9434	75.7628	38.4142	4.67308	103.239	27.9021	NaN	NaN	8.19756	118.204	29.2092	NaN	NaN	8.92156	120.121
43.0833	19.9684	77.1903	38.4106	4.60755	103.339	20.0636	75.7543	38.1953	4.7415	103.422	27.9021	NaN	NaN	8.19756	118.204	29.2092	NaN	NaN	8.92156	120.121
43.1667	20.084	77.63	38.4419	4.67546	103.518	20.1787	76.6667	38.4645	4.81054	103.595	27.9021	NaN	NaN	8.19756	118.204	29.2092	NaN	NaN	8.92156	120.121
43.25	20.2146	78.1798	38.0883	4.74394	103.699	20.3066	77.2598	38.4142	4.88008	103.794	27.9021	NaN	NaN	8.19756	118.204	29.2092	NaN	NaN	8.92156	120.121
43.3333	20.3512	78.6394	38.4613	4.81304	103.913	20.4419	77.7083	38.3192	4.95027	103.994	27.9021	NaN	NaN	8.19756	118.204	29.2092	NaN	NaN	8.92156	120.121
43.4167	20.469	79.1766	38.5817	4.88267	104.095	20.5511	78.2815	38.4201	5.021	104.167	27.9021	NaN	NaN	8.19756	118.204	29.2092	NaN	NaN	8.92156	120.121
43.5	20.5805	79.5651	38.4474	4.95289	104.272	20.6869	78.6235	38.3911	5.09233	104.369	27.9021	NaN	NaN	8.19756	118.204	29.2092	NaN	NaN	8.92156	120.121
43.5833	20.7232	80.0945	38.3337	5.02372	104.477	20.8291	79.2048	38.4329	5.16431	104.577	27.9021	NaN	NaN	8.19756	118.204	29.2092	NaN	NaN	8.92156	120.121
43.6667	20.8545	80.4626	38.4649	5.09505	104.648	20.961	79.4702	38.3051	5.23679	104.777	27.9021	NaN	NaN	8.19756	118.204	29.2092	NaN	NaN	8.92156	120.121
43.75	20.9824	80.9744	38.1655	5.16711	104.851	21.0974	80.1522	38.0209	5.31073	104.983	27.9021	NaN	NaN	8.19756	118.204	29.2092	NaN	NaN	8.92156	120.121
43.8333	21.1129	81.4196	38.3877	5.23969	105.05	21.2302	80.7994	38.1388	5.38452	105.184	27.9021	NaN	NaN	8.19756	118.204	29.2092	NaN	NaN	8.92156	120.121
43.9167	21.2441	81.9849	38.032	5.31289	105.253	21.3673	81.1317	38.4967	5.45887	105.391	27.9021	NaN	NaN	8.19756	118.204	29.2092	NaN	NaN	8.92156	120.121
44	21.3769	82.4397	38.0657	5.38675	105.457	21.5275	81.456	38.3859	5.5337	105.621	27.9021	NaN	NaN	8.19756	118.204	29.2092	NaN	NaN	8.92156	120.121
44.0833	21.5114	83.2622	38.223	5.46195	105.664	21.7683	81.8342	38.3795	5.6093	105.932	27.9021	NaN	NaN	8.19756	118.204	29.2092	NaN	NaN	8.92156	120.121
44.1667	21.6457	83.5396	38.2729	5.53699	105.871	21.9088	82.2437	38.5397	5.68558	106.141	27.9021	NaN	NaN	8.19756	118.204	29.2092	NaN	NaN	8.92156	120.121
44.25	21.7817	83.938	38.0846	5.61267	106.08	22.0522	82.6545	38.2971	5.76238	106.356	27.9021	NaN	NaN	8.19756	118.204	29.2092	NaN	NaN	8.92156	120.121
44.3333	21.9185	84.3678	38.0978	5.68906	106.291	22.1942	83.2517	38.1437	5.83988	106.57	27.9021	NaN	NaN	8.19756	118.204	29.2092	NaN	NaN	8.92156	120.121
44.4167	22.0618	84.8073	38.4621	5.76601	106.506	22.3348	83.8247	38.2423	5.91813	106.785	27.9021	NaN	NaN	8.19756	118.204	29.2092	NaN	NaN	8.92156	120.121
44.5	22.2078	85.3775	38.1377	5.84359	106.724	22.4827	84.2905	38.1541	5.99689	107.006	27.9021	NaN	NaN	8.19756	118.204	29.2092	NaN	NaN	8.92156	120.121
44.5833	22.3686	85.9286	38.1836	5.92191	106.959	22.6307	84.8703	38.1931	6.07637	107.229	27.9021	NaN	NaN	8.19756	118.204	29.2092	NaN	NaN	8.92156	120.121
44.6667	22.5134	86.2905	38.0562	6.00078	107.177	22.7892	85.2852	38.0033	6.15728	107.463	27.9227	NaN		8.19756	118.351	29.224	NaN		8.92156	120.263
44.75	22.6614	86.8899	37.9684	6.08021	107.399	22.9352	85.9785	38.2395	6.23816	107.685	27.9227	NaN		8.19756	118.351	29.224	NaN		8.92156	120.263
44.8333	22.8107	87.4619	38.3776	6.16035	107.624	23.0763	86.3929	38.2125	6.31964	107.902	27.9227	NaN		8.19756	118.351	29.224	NaN		8.92156	120.263
44.9167	22.9602	87.943	38.1477	6.2413	107.849	23.2303	86.742	38.2116	6.40179	108.131	27.9227	NaN		8.19756	118.351	29.224	NaN		8.92156	120.263
45	23.1067	88.3739	38.1986	6.32287	108.073	23.3917	87.3236	38.2175	6.48466	108.37	27.9227	NaN		8.19756	118.351	29.224	NaN		8.92156	120.263
45.0833	23.2504	89.1693	37.8028	6.40595	108.295	23.555	87.9346	38.0909	6.56826	108.612	27.9227	NaN		8.19756	118.351	29.224	NaN		8.92156	120.263
45.1667	23.3984	89.6135	38.0146	6.48888	108.517	23.7077	88.2358	38.1121	6.65251	108.826	27.9227	NaN		8.19756	118.351	29.224	NaN		8.92156	120.263
45.25	23.572	90.0799	38.0731	6.57259	108.745	23.8566	88.7189	38.2122	6.73747	109.073	27.9227	NaN		8.19756	118.351	29.224	NaN		8.92156	120.263
45.3333	23.7285	90.627	38.1478	6.65693	109.005	24.0245	89.3373	38.3229	6.82315	109.314	27.9227	NaN		8.19756	118.351	29.224	NaN		8.92156	120.263
45.4167	23.8828	91.0608	38.0803	6.742	109.227	24.1974	89.9265	38.4149	6.90958	109.576	27.9227	NaN		8.19756	118.351	29.224	NaN		8.92156	120.263
45.5	24.0295	91.5907	38.1137	6.8275	109.468	24.3555	90.3793	38.1335	6.99664	109.817	27.9227	NaN		8.19756	118.351	29.224	NaN		8.92156	120.263
45.5833	24.2001	92.0676	37.879	6.91402	109.71	24.5151	90.9507	37.9689	7.08448	110.059	27.9227	NaN		8.19756	118.351	29.224	NaN		8.92156	120.263
45.6667	24.36	92.4613	38.0644	7.00121	109.956	24.6823	91.4789	38.3958	7.17304	110.307	27.9227	NaN		8.19756	118.351	29.224	NaN		8.92156	120.263
45.75	24.5366	93.0509	38.1687	7.08913	110.221	24.8432	91.9843	37.8437	7.2631	110.553	27.9227	NaN		8.19756	118.351	29.224	NaN		8.92156	120.263
45.8333	24.6974	93.8049	38.2663	7.17777	110.462	25.0255	92.6808	38.1522	7.35327	110.804	27.9227	NaN		8.19756	118.351	29.224	NaN		8.92156	120.263
45.9167	24.8595	94.6035	38.2444	7.26799	110.71	25.2	93.1174	37.9477	7.44393	111.081	27.9227	NaN		8.19756	118.351	29.224	NaN		8.92156	120.263
46	25.0198	95.0363	38.355	7.35805	110.955	25.3654	93.7091	37.9553	7.53552	111.333	27.9227	NaN		8.19756	118.351	29.224	NaN		8.92156	120.263
46.0833	25.2011	95.5002	38.1094	7.44904	111.205	25.5325	94.2707	38.1479	7.62788	111.587	27.9227	NaN		8.19756	118.351	29.224	NaN		8.92156	120.263
46.1667	25.3751	96.0409	37.9407	7.54072	111.483	25.7072	94.8915	37.9659	7.721	111.844	27.9227	NaN		8.19756	118.351	29.224	NaN		8.92156	120.263
46.25	25.5415	96.5273	37.9921	7.63317	111.738	25.8985	95.3356	38.2392	7.8149	112.131	27.9227	NaN		8.19756	118.351	29.224	NaN		8.92156	120.263
46.3333	25.7093	97.1771	37.7813	7.72639	111.994	26.0714	95.9041	38.243	7.90957	112.39	27.9227	NaN		8.19756	118.351	29.224	NaN		8.92156	120.263
46.4167	25.8833	97.7419	37.8955	7.82038	112.251	26.2426	96.5148	38.2468	8.00511	112.652	27.9227	NaN		8.19756	118.351	29.224	NaN		8.92156	120.263
46.5	26.0759	98.3156	38.044	7.91516	112.539	26.4179	97.1046	38.2042	8.1014	112.918	27.9227	NaN		8.19756	118.351	29.224	NaN		8.92156	120.263
46.5833	26.2479	99.0971	37.3098	8.01052	112.798	26.6121	97.7711	38.1694	8.19848	113.185	27.9227	NaN		8.19756	118.351	29.224	NaN		8.92156	120.263
46.6667	26.4177	100.135	37.5009	8.10701	113.059	26.7978	98.6076	37.6261	8.2964	113.483	27.9227	NaN		8.19756	118.351	29.224	NaN		8.92156	120.263
46.75	26.5911	101.057	37.3651	8.20496	113.326	26.9767	99.6176	37.3987	8.39591	113.757	27.9227	NaN		8.19756	118.351	29.224	NaN		8.92156	120.263
46.8333	26.7861	101.403	37.3021	8.30278	113.592	27.1544	100.288	37.1503	8.4954	114.029	27.9227	NaN		8.19756	118.351	29.224	NaN		8.92156	120.263
46.9167	26.9703	102.018	37.0048	8.40158	113.891	27.3427	100.813	36.7602	8.59576	114.304	27.9227	NaN		8.19756	118.351	29.224	NaN		8.92156	120.263
47	27.1485	102.748	36.7579	8.50123	114.163	27.5433	101.351	36.3901	8.69698	114.608	27.9227	NaN		8.19756	118.351	29.224	NaN		8.92156	120.263
47.0833	27.327	103.326	36.3259	8.60171	114.437	27.7203	102.009	36.3396	8.79905	114.882	27.9227	NaN		8.19756	118.351	29.224	NaN		8.92156	120.263
47.1667	27.519	103.781	36.3449	8.70305	114.714	27.9284	102.527	36.2746	8.90196	115.187	27.9227	NaN		8.19756	118.351	29.224	NaN		8.92156	120.263
47.25	27.7231	104.756	36.1119	8.80577	115.025	28.1158	103.035	36.0285	9.00574	115.468	27.9227	NaN		8.19756	118.351	29.224	NaN		8.92156	120.263
47.3333	27.9075	105.293	35.8342	8.90881	115.307	28.3067	103.69	35.7547	9.11039	115.758	27.9227	NaN		8.19756	118.351	29.224	NaN		8.92156	120.263
47.4167	28.0919	105.862	35.3589	9.01276	115.589	28.511	104.158	35.765	9.21594	116.061	27.9227	NaN		8.19756	118.351	29.224	NaN		8.92156	120.263
47.5	28.2808	106.493	34.8969	9.11745	115.872	28.7048	104.713	35.2723	9.32236	116.338	27.9227	NaN		8.19756	118.351	29.224	NaN		8.92156	120.263
47.5833	28.4934	107.136	34.8472	9.22307	116.183	28.9126	105.357	34.8434	9.42966	116.664	27.9227	NaN		8.19756	118.351	29.224	NaN		8.92156	120.263
47.6667	28.683	107.692	34.33	9.32959	116.473	29.115	106.046	34.5857	9.53784	116.968	27.9227	NaN		8.19756	118.351	29.224	NaN		8.92156	120.263
47.75	28.8843	108.416	34.1649	9.43685	116.756	29.3092	106.628	34.8297	9.647	117.258	27.9227	NaN		8.19756	118.351	29.224	NaN		8.92156	120.263
47.8333	29.0927	108.923	33.4854	9.54515	117.084	29.5069	107.202	34.4801	9.75723	117.561	27.9227	NaN		8.19756	118.351	29.224	NaN		8.92156	120.263
47.9167	29.2776	109.747	33.2942	9.65437	117.37	29.7283	107.779	34.306	9.86793	117.89	27.9227	NaN		8.19756	118.351	29.224	NaN		8.92156	120.263
48	29.4815	110.371	32.4109	9.76528	117.669	29.9449	108.237	33.8901	9.9807	118.182	27.9227	NaN		8.19756	118.351	29.224	NaN		8.92156	120.263
48.0833	29.6908	111.144	32.4766	9.87631	117.985	30.1414	109.267	33.6129	10.0935	118.509	27.9227	NaN		8.19756	118.351	29.224	NaN		8.92156	120.263
48.1667	29.8886	111.61	31.7256	9.98829	118.29	30.3542	109.423	33.7254	10.2072	118.827	27.9227	NaN		8.19756	118.351	29.224	NaN		8.92156	120.263
48.25	30.0966	112.091	31.3892	10.1013	118.599	30.5739	110.086	33.5122	10.3219	119.139	27.9227	NaN		8.19756	118.351	29.224	NaN		8.92156	120.263
48.3333	30.3227	112.806	31.5091	10.2151	118.929	30.7939	110.47	33.2056	10.4375	119.48	27.9227	NaN		8.19756	118.351	29.224	NaN		8.92156	120.263
48.4167	30.527	113.199	30.9516	10.3299	119.239	31.0126	111.045	32.5706	10.5541	119.806	27.9227	NaN		8.19756	118.351	29.224	NaN		8.92156	120.263
48.5	30.7316	115.638	32.0433	10.4434	116.777	31.2143	113.692	33.7448	10.6702	117.339	27.9227	NaN		8.19756	118.351	29.224	NaN		8.92156	120.263
48.5833	30.9519	114.755	31.2893	10.5575	117.101	31.4315	112.245	33.5829	10.7861	117.665	27.9227	NaN		8.19756	118.351	29.224	NaN		8.92156	120.263
48.6667	31.1725	115.498	31.0189	10.6725	117.426	31.6665	113.281	32.7348	10.9037	117.98	27.9227	NaN		8.19756	118.351	29.224	NaN		8.92156	120.263
48.75	31.3698	116.044	30.1761	10.7885	117.721	31.8831	113.823	31.924	11.0215	118.307	27.9227	NaN		8.19756	118.351	29.224	NaN		8.92156	120.263
48.8333	31.6029	116.571	30.6561	10.9054	118.067	32.1018	114.092	32.0799	11.1399	118.637	27.9227	NaN		8.19756	118.351	29.224	NaN		8.92156	120.263
48.9167	31.8259	116.825	34.9277	11.0239	118.397	32.3225	114.956	31.785	11.2596	118.969	27.9227	NaN		8.19756	118.351	29.224	NaN		8.92156	120.263
49	32.0275	117.085	37.3056	11.1428	118.701	32.5497	115.708	31.3397	11.3811	119.324	27.9227	NaN		8.19756	118.351	29.224	NaN		8.92156	120.263
49.0833	32.2631	117.308	39.0437	11.2627	119.022	32.7674	115.76	32.9551	11.5027	119.652	27.9227	NaN		8.19756	118.351	29.224	NaN		8.92156	120.263
49.1667	32.4854	118.032	39.2438	11.3835	119.375	32.9965	115.795	36.5478	11.6254	119.983	27.9227	NaN		8.19756	118.351	29.224	NaN		8.92156	120.263
49.25	32.7048	118.709	39.0908	11.5054	119.705	33.2373	116.108	38.1046	11.7492	120.345	27.9227	NaN		8.19756	118.351	29.224	NaN		8.92156	120.263
49.3333	32.9376	119.588	38.4037	11.6289	120.036	33.4626	116.774	38.947	11.8741	120.683	27.9227	NaN		8.19756	118.351	29.224	NaN		8.92156	120.263
49.4167	33.176	120.317	39.2644	11.7529	120.399	33.6932	117.929	39.0487	12.0007	121.024	27.9227	NaN		8.19756	118.351	29.224	NaN		8.92156	120.263
49.5	33.4002	120.901	38.5254	11.8778	120.736	33.944	118.439	39.2613	12.1277	121.365	27.9227	NaN		8.19756	118.351	29.224	NaN		8.92156	120.263
49.5833	33.6303	121.434	38.9914	12.0039	121.078	34.1794	119.16	39.0499	12.2557	121.741	27.9227	NaN		8.19756	118.351	29.224	NaN		8.92156	120.263
49.6667	33.882	122.159	39.4175	12.1309	121.416	34.4121	119.835	38.9388	12.3847	122.091	27.9227	NaN		8.19756	118.351	29.224	NaN		8.92156	120.263
49.75	34.1172	122.733	38.8455	12.2591	121.793	34.6617	120.454	39.2769	12.5149	122.442	27.9227	NaN		8.19756	118.351	29.224	NaN		8.92156	120.263
49.8333	34.3455	123.539	38.9284	12.3882	122.139	34.913	121.183	39.1396	12.6462	122.829	27.9227	NaN		8.19756	118.351	29.224	NaN		8.92156	120.263
49.9167	34.5989	124.039	38.8365	12.5185	122.499	35.1533	121.769	38.8635	12.7784	123.19	27.9227	NaN		8.19756	118.351	29.224	NaN		8.92156	120.263
50	34.8495	125.075	39.1613	12.6506	122.881	35.4038	122.391	39.5648	12.9119	123.562	27.9227	NaN		8.19756	118.351	29.224	NaN		8.92156	120.263
50.0833	35.0838	125.601	39.7935	12.7831	123.235	35.6517	123.337	39.0019	13.0473	123.929	27.9227	NaN		8.19756	118.351	29.224	NaN		8.92156	120.263
50.1667	35.3352	126.078	39.4822	12.9167	123.6	35.9213	123.811	39.4208	13.183	124.293	27.9227	NaN		8.19756	118.351	29.224	NaN		8.92156	120.263
50.25	35.5983	126.6	38.8916	13.0511	123.993	36.1736	124.316	39.1428	13.3198	124.697	27.9227	NaN		8.19756	118.351	29.224	NaN		8.92156	120.263
50.3333	35.8411	127.368	38.8051	13.1869	124.36	36.4201	124.931	39.2301	13.4579	125.071	27.9227	NaN		8.19756	118.351	29.224	NaN		8.92156	120.263
50.4167	36.0909	128.424	39.3277	13.3247	124.73	36.6926	125.608	39.1217	13.5969	125.451	27.9227	NaN		8.19756	118.351	29.224	NaN		8.92156	120.263
50.5	36.3629	128.934	38.8357	13.4628	125.102	36.959	126.347	39.4537	13.7371	125.864	27.9227	NaN		8.19756	118.351	29.224	NaN		8.92156	120.263
50.5833	36.6189	129.22	39.3463	13.6016	125.51	37.218	127.194	39.4512	13.8794	126.254	27.9227	NaN		8.19756	118.351	29.224	NaN		8.92156	120.263
50.6667	36.8791	129.87	35.9661	13.7428	125.899	37.5002	127.815	40.653	14.022	126.666	27.9227	NaN		8.19756	118.351	29.224	NaN		8.92156	120.263
50.75	37.1415	130.711	38.3508	13.8844	126.278	37.7826	128.076	41.6651	14.1658	127.08	27.9227	NaN		8.19756	118.351	29.224	NaN		8.92156	120.263
50.8333	37.412	131.672	45.4109	14.0268	126.691	38.0662	128.847	39.8377	14.3109	127.457	27.9227	NaN		8.19756	118.351	29.224	NaN		8.92156	120.263
50.9167	37.7008	131.873	40.7957	14.1707	127.112	38.341	129.669	39.4723	14.4576	127.871	27.9227	NaN		8.19756	118.351	29.224	NaN		8.92156	120.263
51	37.9657	133.06	42.2468	14.3165	127.51	38.6137	130.557	39.1592	14.605	128.308	27.9227	NaN		8.19756	118.351	29.224	NaN		8.92156	120.263
51.0833	38.2289	133.234	38.5065	14.4626	127.907	38.879	131.203	39.1605	14.7537	128.71	27.9227	NaN		8.19756	118.351	29.224	NaN		8.92156	120.263
51.1667	38.5221	134.668	38.4348	14.611	128.302	39.1685	131.264	38.7004	14.9036	129.121	27.9227	NaN		8.19756	118.351	29.224	NaN		8.92156	120.263
51.25	38.7894	134.836	37.7324	14.7599	128.735	39.4558	132.655	38.1113	15.0556	129.555	27.9227	NaN		8.19756	118.351	29.224	NaN		8.92156	120.263
51.3333	39.0575	135.951	38.5143	14.9096	129.141	39.7309	133.111	38.6017	15.2081	129.97	27.9227	NaN		8.19756	118.351	29.224	NaN		8.92156	120.263
51.4167	39.3479	136.364	38.7491	15.061	129.57	40.034	133.426	38.5253	15.3617	130.425	27.9227	NaN		8.19756	118.351	29.224	NaN		8.92156	120.263
51.5	39.6298	136.764	38.121	15.2138	129.992	40.3048	133.77	38.6501	15.5168	130.836	27.9227	NaN		8.19756	118.351	29.224	NaN		8.92156	120.263
51.5833	39.9186	137.838	38.4119	15.3683	130.423	40.62	134.863	38.7971	15.6738	131.27	27.9227	NaN		8.19756	118.351	29.224	NaN		8.92156	120.263
51.6667	40.202	138.072	36.9103	15.5235	130.845	40.9079	135.722	39.092	15.8315	131.725	27.9227	NaN		8.19756	118.351	29.224	NaN		8.92156	120.263
51.75	40.48	139.132	40.4402	15.6799	131.27	41.2053	136.216	38.8707	15.9906	132.169	27.9227	NaN		8.19756	118.351	29.224	NaN		8.92156	120.263
51.8333	40.7754	142.964	48.5543	15.8384	131.707	41.5077	135.99	37.0836	16.151	132.62	27.9227	NaN		8.19756	118.351	29.224	NaN		8.92156	120.263
51.9167	41.0823	140.999	37.3277	15.9974	132.138	41.8147	137.633	38.1961	16.3125	133.077	27.9227	NaN		8.19756	118.351	29.224	NaN		8.92156	120.263
52	41.362	139.622	35.2834	16.1579	132.589	42.1171	138.425	39.5988	16.4754	133.519	27.9227	NaN		8.19756	118.351	29.224	NaN		8.92156	120.263
52.0833	41.6735	140.55	36.2311	16.32	133.05	42.4298	138.497	37.2288	16.64	133.994	27.9227	NaN		8.19756	118.351	29.224	NaN		8.92156	120.263
52.1667	41.971	144.661	46.2574	16.4831	133.486	42.7153	144.457	54.7537	16.8062	134.429	27.9227	NaN		8.19756	118.351	29.224	NaN		8.92156	120.263
52.25	42.2671	144.556	44.2689	16.6475	133.937	43.0242	142.381	46.6673	16.9733	134.896	27.9227	NaN		8.19756	118.351	29.224	NaN		8.92156	120.263
52.3333	42.5638	145.4	42.8785	16.8134	134.388	43.3649	139.867	38.4158	17.1418	135.363	27.9227	NaN		8.19756	118.351	29.224	NaN		8.92156	120.263
52.4167	42.8883	146.029	41.7081	16.9813	134.878	43.6625	145.229	53.1921	17.3116	135.843	27.9227	NaN		8.19756	118.351	29.224	NaN		8.92156	120.263
52.5	43.1888	146.602	40.5256	17.15	135.334	43.9785	144.466	42.7823	17.4839	136.319	27.9227	NaN		8.19756	118.351	29.224	NaN		8.92156	120.263
52.5833	43.5145	147.595	39.5911	17.32	135.786	44.3121	140.709	27.7795	17.6566	136.799	27.9227	NaN		8.19756	118.351	29.224	NaN		8.92156	120.263
52.6667	43.8281	147.834	37.8754	17.4915	136.285	44.6299	146.404	43.5515	17.8308	137.294	27.9227	NaN		8.19756	118.351	29.224	NaN		8.92156	120.263
52.75	44.1559	148.579	39.9333	17.6651	136.758	44.9566	146.138	41.0255	18.0069	137.785	27.9227	NaN		8.19756	118.351	29.224	NaN		8.92156	120.263
52.8333	44.4777	149.038	38.7142	17.8396	137.245	45.2793	147.34	40.8658	18.184	138.268	27.9227	NaN		8.19756	118.351	29.224	NaN		8.92156	120.263
52.9167	44.8024	149.97	39.0607	18.0153	137.737	45.6255	147.482	38.3418	18.3626	138.786	27.9227	NaN		8.19756	118.351	29.224	NaN		8.92156	120.263
53	45.132	150.92	40.0001	18.1929	138.236	45.9489	148.745	38.9679	18.5426	139.27	27.9227	NaN		8.19756	118.351	29.224	NaN		8.92156	120.263
53.0833	45.4608	151.482	40.079	18.3717	138.734	46.2977	149.554	39.4628	18.725	139.769	27.9227	NaN		8.19756	118.351	29.224	NaN		8.92156	120.263
53.1667	45.8071	152.142	39.0471	18.5519	139.219	46.6322	150.176	39.3705	18.9082	140.295	27.9227	NaN		8.19756	118.351	29.224	NaN		8.92156	120.263
53.25	46.134	153.082	38.7757	18.7344	139.742	46.9772	150.642	39.2528	19.0927	140.8	27.9227	NaN		8.19756	118.351	29.224	NaN		8.92156	120.263
53.3333	46.473	153.775	39.0759	18.9177	140.252	47.3253	151.464	39.0334	19.2789	141.335	27.9227	NaN		8.19756	118.351	29.224	NaN		8.92156	120.263
53.4167	46.82	154.624	39.4802	19.1028	140.755	47.6711	152.373	39.0086	19.4674	141.849	27.9227	NaN		8.19756	118.351	29.224	NaN		8.92156	120.263
53.5	47.1621	155.352	38.6896	19.2892	141.288	48.0306	152.851	38.8117	19.6567	142.395	27.9227	NaN		8.19756	118.351	29.224	NaN		8.92156	120.263
53.5833	47.5079	155.872	39.3756	19.4772	141.8	48.3743	153.809	38.4831	19.8479	142.916	27.9227	NaN		8.19756	118.351	29.224	NaN		8.92156	120.263
53.6667	47.8629	156.665	38.2715	19.6666	142.342	48.7433	154.477	39.1589	20.0404	143.434	27.9227	NaN		8.19756	118.351	29.224	NaN		8.92156	120.263
53.75	48.2082	157.882	39.2794	19.8585	142.863	49.0927	155.086	38.4531	20.2346	143.991	27.9227	NaN		8.19756	118.351	29.224	NaN		8.92156	120.263
53.8333	48.5748	158.454	38.7727	20.0511	143.414	49.4618	155.897	39.1286	20.4303	144.524	27.9227	NaN		8.19756	118.351	29.224	NaN		8.92156	120.263
53.9167	48.9196	158.921	38.2459	20.2459	143.933	49.8241	156.741	38.7795	20.6284	145.092	27.9227	NaN		8.19756	118.351	29.224	NaN		8.92156	120.263
54	49.2893	159.818	37.4337	20.4412	144.465	50.1926	157.415	38.8103	20.8273	145.634	27.9227	NaN		8.19756	118.351	29.224	NaN		8.92156	120.263
54.0833	49.6489	160.977	35.3379	20.6396	145.032	50.5667	158.088	38.7407	21.028	146.21	27.9227	NaN		8.19756	118.351	29.224	NaN		8.92156	120.263
54.1667	50.0185	161.705	34.3981	20.8387	145.573	50.9296	158.835	39.3483	21.2306	146.758	27.9227	NaN		8.19756	118.351	29.224	NaN		8.92156	120.263
54.25	50.3878	162.263	33.5729	21.0396	146.146	51.322	159.64	38.7713	21.4353	147.348	27.9227	NaN		8.19756	118.351	29.224	NaN		8.92156	120.263
54.3333	50.7569	163.155	33.9166	21.2421	146.696	51.688	160.571	38.9472	21.641	147.9	27.9227	NaN		8.19756	118.351	29.224	NaN		8.92156	120.263
54.4167	51.1411	164.139	31.5313	21.4472	147.282	52.0867	161.619	38.8501	21.849	148.467	27.9227	NaN		8.19756	118.351	29.224	NaN		8.92156	120.263
54.5	51.504	166.359	32.0911	21.6516	145.594	52.4528	163.792	37.8264	22.0576	146.817	27.9227	NaN		8.19756	118.351	29.224	NaN		8.92156	120.263
54.5833	51.8965	165.69	31.5305	21.856	146.146	52.8515	162.813	38.4102	22.2654	147.391	27.9227	NaN		8.19756	118.351	29.224	NaN		8.92156	120.263
54.6667	52.2659	166.592	30.4651	22.0622	146.737	53.2377	163.72	36.7309	22.4748	147.994	27.9227	NaN		8.19756	118.351	29.224	NaN		8.92156	120.263
54.75	52.7057	167.357	29.9838	22.2709	147.373	53.6311	164.498	35.9669	22.6868	148.574	27.9227	NaN		8.19756	118.351	29.224	NaN		8.92156	120.263
54.8333	53.0982	168.229	28.926	22.4809	147.944	54.029	165.315	35.3176	22.8998	149.186	27.9227	NaN		8.19756	118.351	29.224	NaN		8.92156	120.263
54.9167	53.484	169.064	28.8218	22.6923	148.549	54.4202	166.362	35.0754	23.1146	149.773	27.9227	NaN		8.19756	118.351	29.224	NaN		8.92156	120.263
55	53.8746	170.003	27.3861	22.9061	149.126	54.8344	167.132	34.0109	23.3321	150.399	27.9227	NaN		8.19756	118.351	29.224	NaN		8.92156	120.263
55.0833	54.2733	170.647	26.532	23.1211	149.742	55.223	167.616	33.1391	23.5505	150.985	27.9227	NaN		8.19756	118.351	29.224	NaN		8.92156	120.263
55.1667	54.665	171.571	25.7418	23.3378	150.332	55.6433	168.68	31.4031	23.7707	151.585	27.9227	NaN		8.19756	118.351	29.224	NaN		8.92156	120.263
55.25	55.0743	172.412	23.6008	23.5572	150.955	56.0452	169.055	30.2293	23.9931	152.225	27.9227	NaN		8.19756	118.351	29.224	NaN		8.92156	120.263
55.3333	55.4638	173.264	24.0802	23.7775	151.544	56.4632	170.294	29.0272	24.2179	152.835	27.9227	NaN		8.19756	118.351	29.224	NaN		8.92156	120.263
55.4167	55.8814	174.106	23.3908	23.9998	152.143	56.8738	170.916	29.1235	24.4438	153.48	27.9227	NaN		8.19756	118.351	29.224	NaN		8.92156	120.263
55.5	56.2805	174.803	22.2934	24.224	152.782	57.2905	171.712	27.4032	24.6715	154.1	27.9227	NaN		8.19756	118.351	29.224	NaN		8.92156	120.263
55.5833	56.6982	175.638	21.3261	24.4509	153.395	57.7143	172.893	26.7797	24.9019	154.754	27.9227	NaN		8.19756	118.351	29.224	NaN		8.92156	120.263
55.6667	57.1084	176.337	20.3335	24.6787	154.041	58.1228	173.45	25.7661	25.1331	155.377	27.9227	NaN		8.19756	118.351	29.224	NaN		8.92156	120.263
55.75	57.5185	177.269	19.7606	24.9085	154.656	58.5486	174.054	25.3482	25.3674	156.029	27.9227	NaN		8.19756	118.351	29.224	NaN		8.92156	120.263
55.8333	57.9429	177.832	18.8599	25.1405	155.313	58.9749	174.874	25.4267	25.6027	156.67	27.9227	NaN		8.19756	118.351	29.224	NaN		8.92156	120.263
55.9167	58.3481	179.05	16.8451	25.375	155.937	59.4051	175.571	23.659	25.8401	157.325	27.9227	NaN		8.19756	118.351	29.224	NaN		8.92156	120.263
56	58.7749	179.976	16.5744	25.6106	156.553	59.8449	176.164	22.9817	26.08	157.973	27.9227	NaN		8.19756	118.351	29.224	NaN		8.92156	120.263
56.0833	59.1978	180.203	15.0557	25.848	157.201	60.2791	176.838	22.7308	26.3214	158.657	27.9227	NaN		8.19756	118.351	29.224	NaN		8.92156	120.263
56.1667	59.6191	181.496	13.565	26.0885	157.855	60.7219	177.784	21.2649	26.5657	159.332	27.9227	NaN		8.19756	118.351	29.224	NaN		8.92156	120.263
56.25	60.0419	182.283	13.2539	26.3301	158.511	61.1524	178.418	20.1576	26.8109	159.986	27.9227	NaN		8.19756	118.351	29.224	NaN		8.92156	120.263
56.3333	60.468	183.204	11.4131	26.5736	159.171	61.5997	179.361	19.818	27.0593	160.672	27.9227	NaN		8.19756	118.351	29.224	NaN		8.92156	120.263
56.4167	60.8912	183.647	10.9049	26.82	159.834	62.0433	179.765	18.8888	27.3088	161.358	27.9227	NaN		8.19756	118.351	29.224	NaN		8.92156	120.263
56.5	61.3305	184.038	10.2829	27.0677	160.522	62.5109	180.834	17.6295	27.5604	162.035	27.9227	NaN		8.19756	118.351	29.224	NaN		8.92156	120.263
56.5833	61.758	185.347	8.27278	27.3183	161.183	62.9495	181.69	16.9213	27.8145	162.738	27.9227	NaN		8.19756	118.351	29.224	NaN		8.92156	120.263
56.6667	62.2063	185.733	8.62517	27.5703	161.876	63.4097	182.304	15.1839	28.0709	163.42	27.9227	NaN		8.19756	118.351	29.224	NaN		8.92156	120.263
56.75	62.6304	186.456	6.85783	27.8241	162.531	63.8692	183.112	14.0992	28.3297	164.129	27.9227	NaN		8.19756	118.351	29.224	NaN		8.92156	120.263
56.8333	63.0702	185.376	7.79724	28.0706	163.183	64.324	183.571	13.7534	28.5898	164.852	27.9227	NaN		8.19756	118.351	29.224	NaN		8.92156	120.263
56.9167	63.5001	186.629	5.41963	28.3276	163.88	64.7786	184.393	13.1742	28.853	165.547	27.9227	NaN		8.19756	118.351	29.224	NaN		8.92156	120.263
57	63.9627	186.752	4.33241	28.5836	164.569	65.2397	184.895	11.6877	29.1173	166.264	27.9227	NaN		8.19756	118.351	29.224	NaN		8.92156	120.263
57.0833	64.4073	187.641	3.10181	28.8402	165.262	65.7082	185.983	12.2362	29.3849	166.992	27.9227	NaN		8.19756	118.351	29.224	NaN		8.92156	120.263
57.1667	64.8491	187.775	3.88255	29.0969	165.952	66.173	186.542	10.106	29.6536	167.705	27.9227	NaN		8.19756	118.351	29.224	NaN		8.92156	120.263
57.25	65.3018	187.392	4.00231	29.354	166.661	66.6515	187.056	10.0008	29.9259	168.418	27.9227	NaN		8.19756	118.351	29.224	NaN		8.92156	120.263
57.3333	65.7458	186.867	0.385854	29.6105	167.446	67.1326	187.361	5.6057	30.1993	169.267	27.9227	NaN		8.19756	118.351	29.224	NaN		8.92156	120.263
57.4167	66.2227	187.078	-0.0733996	29.8678	168.164	67.5932	187.313	1.56578	30.4627	169.982	27.9227	NaN		8.19756	118.351	29.224	NaN		8.92156	120.263
57.5	66.6723	186.359	-0.101834	30.1242	168.855	68.0841	188.021	0.189685	30.737	170.738	27.9227	NaN		8.19756	118.351	29.224	NaN		8.92156	120.263
57.5833	67.1059	184.625	-0.0761128	30.3816	169.534	68.5442	187.568	0.0621687	31.0114	171.463	27.9227	NaN		8.19756	118.351	29.224	NaN		8.92156	120.263
57.6667	67.5229	181.608	-0.110677	30.6381	170.179	69.0013	185.694	0.046245	31.2866	172.188	27.9227	NaN		8.19756	118.351	29.224	NaN		8.92156	120.263
57.75	67.9088	180.555	-0.110008	30.8956	170.827	69.4276	184.241	0.0546745	31.561	172.88	27.9227	NaN		8.19756	118.351	29.224	NaN		8.92156	120.263
57.8333	68.2798	179.911	-0.123408	31.1521	171.433	69.8504	183.092	0.24067	31.8362	173.56	27.9227	NaN		8.19756	118.351	29.224	NaN		8.92156	120.263
57.9167	68.6589	180.577	-0.106178	31.4093	172.067	70.283	183.6	0.134455	32.1106	174.227	27.9227	NaN		8.19756	118.351	29.224	NaN		8.92156	120.263
58	69.0283	180.849	-0.114612	31.6658	172.679	70.6915	184.673	-0.047378	32.3858	174.927	27.9227	NaN		8.19756	118.351	29.224	NaN		8.92156	120.263
58.0833	69.4286	180.975	-0.124208	31.9224	173.287	71.1325	184.698	-0.0816082	32.6603	175.611	27.9227	NaN		8.19756	118.351	29.224	NaN		8.92156	120.263
58.1667	69.8163	181.187	-0.11363	32.1796	173.949	71.5723	184.618	-0.111651	32.9354	176.319	27.9227	NaN		8.19756	118.351	29.224	NaN		8.92156	120.263
58.25	70.2286	180.474	-0.10806	32.4362	174.584	72.0371	184.054	-0.12774	33.2099	177.053	27.9227	NaN		8.19756	118.351	29.224	NaN		8.92156	120.263
58.3333	70.6332	179.664	-0.116095	32.6935	175.256	72.4915	183.927	-0.152523	33.485	177.779	27.9227	NaN		8.19756	118.351	29.224	NaN		8.92156	120.263
58.4167	71.0357	178.651	-0.114881	32.9498	175.889	72.9514	183.069	-0.123664	33.7595	178.502	27.9227	NaN		8.19756	118.351	29.224	NaN		8.92156	120.263
58.5	71.4362	178.596	-0.116506	33.2072	176.549	73.3883	182.615	-0.131209	34.0347	179.191	27.9227	NaN		8.19756	118.351	29.224	NaN		8.92156	120.263
58.5833	71.815	178.229	-0.105098	33.4638	177.168	73.8359	181.927	-0.155585	34.3091	179.874	27.9227	NaN		8.19756	118.351	29.224	NaN		8.92156	120.263
58.6667	72.2037	178.119	-0.113469	33.721	177.807	74.2608	181.737	-0.135652	34.5843	180.59	27.9227	NaN		8.19756	118.351	29.224	NaN		8.92156	120.263
58.75	72.5646	177.973	-0.0866207	33.9776	178.402	74.6845	181.126	-0.14338	34.8588	181.276	27.9227	NaN		8.19756	118.351	29.224	NaN		8.92156	120.263
58.8333	72.9487	178.156	-0.132004	34.2348	179.007	75.1013	181.799	-0.149499	35.1339	181.941	27.9227	NaN		8.19756	118.351	29.224	NaN		8.92156	120.263
58.9167	73.3153	177.826	-0.118265	34.4913	179.642	75.5233	181.028	-0.145786	35.4084	182.641	27.9227	NaN		8.19756	118.351	29.224	NaN		8.92156	120.263
59	73.6974	177.509	-0.103572	34.7487	180.253	75.9343	180.854	-0.146909	35.6836	183.307	27.9227	NaN		8.19756	118.351	29.224	NaN		8.92156	120.263
59.0833	74.0716	177.087	-0.115294	35.0051	180.888	76.3624	180.191	-0.147908	35.958	184.005	27.9227	NaN		8.19756	118.351	29.224	NaN		8.92156	120.263
59.1667	74.451	176.67	-0.114612	35.2624	181.503	76.7906	179.986	-0.158665	36.2332	184.653	27.9227	NaN		8.19756	118.351	29.224	NaN		8.92156	120.263
59.25	74.8358	176.584	-0.10307	35.519	182.143	77.1954	179.383	-0.158567	36.5077	185.354	27.9227	NaN		8.19756	118.351	29.224	NaN		8.92156	120.263
59.3333	75.2035	176.226	-0.125759	35.7762	182.753	77.6367	179.251	-0.156107	36.7828	186.034	27.9227	NaN		8.19756	118.351	29.224	NaN		8.92156	120.263
59.4167	75.5941	176.26	-0.116646	36.0327	183.352	78.044	178.959	-0.151299	37.0573	186.728	27.9227	NaN		8.19756	118.351	29.224	NaN		8.92156	120.263
59.5	75.9556	175.674	-0.100999	36.2893	183.987	78.4697	178.588	-0.134725	37.3325	187.417	27.9227	NaN		8.19756	118.351	29.224	NaN		8.92156	120.263
59.5833	76.3372	175.678	-0.116871	36.5465	184.593	78.8829	178.236	-0.143171	37.6069	188.081	27.9227	NaN		8.19756	118.351	29.224	NaN		8.92156	120.263
59.6667	76.7008	175.556	-0.0977908	36.803	185.222	79.3014	178.548	-0.154051	37.8821	188.774	27.9227	NaN		8.19756	118.351	29.224	NaN		8.92156	120.263
59.75	77.0739	175.445	-0.120344	37.0604	185.826	79.7082	177.696	-0.157156	38.1566	189.439	27.9227	NaN		8.19756	118.351	29.224	NaN		8.92156	120.263
59.8333	77.4435	175.323	-0.122207	37.3168	186.454	80.1327	177.769	-0.149125	38.4317	190.132	27.9227	NaN		8.19756	118.351	29.224	NaN		8.92156	120.263
59.9167	77.8036	175.02	-0.108232	37.5743	187.052	80.5274	177.699	-0.159401	38.7062	190.778	27.9227	NaN		8.19756	118.351	29.224	NaN		8.92156	120.263
60	78.1769	174.418	-0.139674	37.8309	187.677	80.9458	177.142	-0.143778	38.9814	191.433	27.9227	NaN		8.19756	118.351	29.224	NaN		8.92156	120.263
60.0833	78.5306	174.074	-0.114874	38.0873	188.274	81.3424	176.515	-0.159351	39.2557	192.118	27.9227	NaN		8.19756	118.351	29.224	NaN		8.92156	120.263
60.1667	78.9113	173.479	-0.114249	38.3448	188.864	81.7549	176.501	-0.140465	39.531	192.775	27.9227	NaN		8.19756	118.351	29.224	NaN		8.92156	120.263
60.25	79.2668	172.956	-0.110502	38.6012	189.491	82.1605	175.936	-0.145345	39.8054	193.462	27.9227	NaN		8.19756	118.351	29.224	NaN		8.92156	120.263
60.3333	79.6415	172.766	-0.119607	38.8586	190.092	82.5695	175.747	-0.144054	40.0806	194.123	27.9227	NaN		8.19756	118.351	29.224	NaN		8.92156	120.263
60.4167	80.0042	172.542	-0.114816	39.1151	190.719	82.9815	175.488	-0.158085	40.3549	194.809	27.9227	NaN		8.19756	118.351	29.224	NaN		8.92156	120.263
60.5	80.3643	173.741	-0.117957	39.3723	189.054	83.3769	174.949	-0.159228	40.6303	195.465	27.9227	NaN		8.19756	118.351	29.224	NaN		8.92156	120.263
60.5833	80.7284	172.897	-0.121194	39.6289	189.654	83.7964	176.383	-0.159717	40.9046	193.838	27.9227	NaN		8.19756	118.351	29.224	NaN		8.92156	120.263
60.6667	81.1039	173.077	-0.121026	39.8862	190.283	84.1905	176.161	-0.15125	41.1799	194.526	27.9227	NaN		8.19756	118.351	29.224	NaN		8.92156	120.263
60.75	81.4579	172.725	-0.143422	40.1426	190.879	84.6054	175.93	-0.154731	41.4542	195.179	27.9227	NaN		8.19756	118.351	29.224	NaN		8.92156	120.263
60.8333	81.8314	172.384	-0.125009	40.3992	191.464	85.0061	175.808	-0.153586	41.7295	195.868	27.9227	NaN		8.19756	118.351	29.224	NaN		8.92156	120.263
60.9167	82.1862	171.935	-0.105814	40.6566	192.09	85.4244	175.907	-0.158359	42.0038	196.548	27.9227	NaN		8.19756	118.351	29.224	NaN		8.92156	120.263
61	82.549	171.644	-0.112743	40.913	192.677	85.8295	175.495	-0.151357	42.2792	197.205	27.9227	NaN		8.19756	118.351	29.224	NaN		8.92156	120.263
61.0833	82.9029	171.433	-0.115413	41.1704	193.296	86.2355	175.184	-0.149125	42.5535	197.885	27.9227	NaN		8.19756	118.351	29.224	NaN		8.92156	120.263
61.1667	83.2636	171.187	-0.129753	41.427	193.886	86.6249	174.799	-0.157039	42.8288	198.534	27.9227	NaN		8.19756	118.351	29.224	NaN		8.92156	120.263
61.25	83.617	170.703	-0.115413	41.6843	194.5	87.0336	174.617	-0.150446	43.1031	199.209	27.9227	NaN		8.19756	118.351	29.224	NaN		8.92156	120.263
61.3333	83.9686	170.37	-0.108606	41.9409	195.088	87.4202	174.034	-0.1414	43.3785	200.048	27.9227	NaN		8.19756	118.351	29.224	NaN		8.92156	120.263
61.4167	84.3278	169.935	-0.124208	42.1975	195.7	87.8528	168.004	-0.154553	43.6528	200.716	27.9227	NaN		8.19756	118.351	29.224	NaN		8.92156	120.263
61.5	84.6708	169.667	-0.105012	42.4547	196.286	88.2457	165.703	-0.160918	43.9281	201.399	27.9227	NaN		8.19756	118.351	29.224	NaN		8.92156	120.263
61.5833	85.0375	169.391	-0.114612	42.7112	196.862	88.6067	163.8	-0.159351	44.2024	202.008	27.9227	NaN		8.19756	118.351	29.224	NaN		8.92156	120.263
61.6667	85.3818	168.853	-0.124208	42.9691	197.479	88.9241	161.364	-0.162576	44.4777	202.603	27.9227	NaN		8.19756	118.351	29.224	NaN		8.92156	120.263
61.75	85.7401	168.609	-0.125784	43.225	198.063	89.1905	159.407	-0.162998	44.752	203.122	27.9227	NaN		8.19756	118.351	29.224	NaN		8.92156	120.263
61.8333	86.0939	167.791	-0.100017	43.4825	198.864	89.4527	158.828	-0.170674	45.0273	203.658	27.9227	NaN		8.19756	118.351	29.224	NaN		8.92156	120.263
61.9167	86.4802	161.868	-0.123408	43.739	199.512	89.6969	159.061	-0.166441	45.3016	204.165	27.9227	NaN		8.19756	118.351	29.224	NaN		8.92156	120.263
62	86.8413	160.33	-0.107406	43.9962	200.109	89.9574	159.083	-0.167203	45.577	204.678	27.9227	NaN		8.19756	118.351	29.224	NaN		8.92156	120.263
62.0833	87.162	158.943	-0.104209	44.2528	200.683	90.2459	159.122	-0.167224	45.8512	205.229	27.9227	NaN		8.19756	118.351	29.224	NaN		8.92156	120.263
62.1667	87.4627	156.753	-0.0974093	44.5092	201.228	90.5679	158.881	-0.158397	46.1266	205.814	27.9227	NaN		8.19756	118.351	29.224	NaN		8.92156	120.263
62.25	87.7104	155.905	-0.113009	44.7667	201.72	90.9012	157.851	-0.152006	46.401	206.394	27.9227	NaN		8.19756	118.351	29.224	NaN		8.92156	120.263
62.3333	87.9764	154.59	-0.11388	45.0232	202.191	91.2417	157.258	-0.168006	46.6762	206.998	27.9227	NaN		8.19756	118.351	29.224	NaN		8.92156	120.263
62.4167	88.2131	154.254	-0.114907	45.2805	202.703	91.5957	156.052	-0.15931	46.9505	207.629	27.9227	NaN		8.19756	118.351	29.224	NaN		8.92156	120.263
62.5	88.4504	154.058	-0.119565	45.5371	203.185	91.9473	155.207	-0.158567	47.2255	208.235	27.9227	NaN		8.19756	118.351	29.224	NaN		8.92156	120.263
62.5833	88.7144	153.494	-0.117972	45.7936	203.676	92.3029	154.06	-0.156414	47.5001	208.862	27.9227	NaN		8.19756	118.351	29.224	NaN		8.92156	120.263
62.6667	88.9858	152.862	-0.11381	46.0509	204.195	92.6324	153.432	-0.157783	47.7755	209.452	27.9227	NaN		8.19756	118.351	29.224	NaN		8.92156	120.263
62.75	89.267	152.574	-0.123	46.3075	204.736	92.9667	152.984	-0.167128	48.0498	210.052	27.9227	NaN		8.19756	118.351	29.224	NaN		8.92156	120.263
62.8333	89.567	151.741	-0.114612	46.5648	205.277	93.2805	152.908	-0.148452	48.325	210.596	27.9227	NaN		8.19756	118.351	29.224	NaN		8.92156	120.263
62.9167	89.8721	150.752	-0.122372	46.8213	205.831	93.5836	152.096	-0.146882	48.5994	211.16	27.9227	NaN		8.19756	118.351	29.224	NaN		8.92156	120.263
63	90.1946	150.054	-0.0970894	47.0787	206.364	93.8952	151.789	-0.158567	48.8746	211.759	27.9227	NaN		8.19756	118.351	29.224	NaN		8.92156	120.263
63.0833	90.4893	149.514	-0.113165	47.3353	206.928	94.213	151.49	-0.163397	49.149	212.326	27.9227	NaN		8.19756	118.351	29.224	NaN		8.92156	120.263
63.1667	90.7994	148.755	-0.109835	47.5925	207.464	94.537	150.635	-0.154686	49.4242	212.926	27.9227	NaN		8.19756	118.351	29.224	NaN		8.92156	120.263
63.25	91.0913	148.1	-0.105012	47.849	208.004	94.8617	150.141	-0.15611	49.6986	213.507	27.9227	NaN		8.19756	118.351	29.224	NaN		8.92156	120.263
63.3333	91.3682	147.531	-0.105012	48.1059	208.541	95.2079	149.513	-0.171888	49.9739	214.123	27.9227	NaN		8.19756	118.351	29.224	NaN		8.92156	120.263
63.4167	91.6558	146.725	-0.121692	48.3628	209.063	95.5387	149.132	-0.167762	50.2484	214.716	27.9227	NaN		8.19756	118.351	29.224	NaN		8.92156	120.263
63.5	91.9368	146.549	-0.121881	48.6194	209.592	95.8984	148.409	-0.1585	50.5235	215.303	27.9227	NaN		8.19756	118.351	29.224	NaN		8.92156	120.263
63.5833	92.2299	146.291	-0.105012	48.8766	210.134	96.2366	147.691	-0.158567	50.798	215.929	27.9227	NaN		8.19756	118.351	29.224	NaN		8.92156	120.263
63.6667	92.5103	145.628	-0.105012	49.1331	210.662	96.59	147.508	-0.165029	51.0731	216.528	27.9227	NaN		8.19756	118.351	29.224	NaN		8.92156	120.263
63.75	92.8274	145.258	-0.0954082	49.3905	211.19	96.9319	146.845	-0.152292	51.3476	217.15	27.9227	NaN		8.19756	118.351	29.224	NaN		8.92156	120.263
63.8333	93.1207	144.719	-0.110429	49.6469	211.731	97.2758	146.433	-0.148677	51.6228	217.744	27.9227	NaN		8.19756	118.351	29.224	NaN		8.92156	120.263
63.9167	93.4191	144.065	-0.107906	49.9043	212.298	97.6167	146.179	-0.160427	51.8972	218.36	27.9227	NaN		8.19756	118.351	29.224	NaN		8.92156	120.263
64	93.7307	143.29	-0.123298	50.1608	212.834	97.9512	145.87	-0.149125	52.1724	218.952	27.9227	NaN		8.19756	118.351	29.224	NaN		8.92156	120.263
64.0833	94.0468	143.356	-0.112367	50.4182	213.402	98.2947	145.093	-0.149125	52.4469	219.564	27.9227	NaN		8.19756	118.351	29.224	NaN		8.92156	120.263
64.1667	94.3528	142.689	-0.107099	50.6747	213.965	98.6188	144.828	-0.140004	52.722	220.141	27.9227	NaN		8.19756	118.351	29.224	NaN		8.92156	120.263
64.25	94.6774	142.058	-0.100035	50.9313	214.533	98.9645	144.185	-0.157291	52.9965	220.726	27.9227	NaN		8.19756	118.351	29.224	NaN		8.92156	120.263
64.3333	94.9932	141.891	-0.120514	51.1886	215.095	99.2927	143.871	-0.161083	53.2717	221.341	27.9227	NaN		8.19756	118.351	29.224	NaN		8.92156	120.263
64.4167	95.3045	141.248	-0.119699	51.4451	215.616	99.6333	143.819	-0.146931	53.5461	221.928	27.9227	NaN		8.19756	118.351	29.224	NaN		8.92156	120.263
64.5	95.6125	141.22	-0.137396	51.7025	216.171	99.9701	143.246	-0.153947	53.8213	222.544	27.9227	NaN		8.19756	118.351	29.224	NaN		8.92156	120.263
64.5833	95.9033	140.342	-0.112207	51.9589	216.729	100.31	142.471	-0.149125	54.0958	223.136	27.9227	NaN		8.19756	118.351	29.224	NaN		8.92156	120.263
64.6667	96.2179	140.062	-0.103406	52.2155	217.268	100.662	141.834	-0.1605	54.3709	223.761	27.9227	NaN		8.19756	118.351	29.224	NaN		8.92156	120.263
64.75	96.5287	139.577	-0.127215	52.4726	217.844	101.001	141.626	-0.146603	54.6455	224.361	27.9227	NaN		8.19756	118.351	29.224	NaN		8.92156	120.263
64.8333	96.8411	139.592	-0.109895	52.7293	218.401	101.357	141.065	-0.14834	54.9205	224.982	27.9227	NaN		8.19756	118.351	29.224	NaN		8.92156	120.263
64.9167	97.1459	139.102	-0.111905	52.9868	218.944	101.694	140.806	-0.158567	55.195	225.57	27.9227	NaN		8.19756	118.351	29.224	NaN		8.92156	120.263
65	97.4664	138.495	-0.114612	53.2427	219.516	102.054	140.126	-0.154597	55.4702	226.174	27.9227	NaN		8.19756	118.351	29.224	NaN		8.92156	120.263
65.0833	97.7625	138.297	-0.0962287	53.5006	220.058	102.398	139.85	-0.152328	55.7447	226.801	27.9227	NaN		8.19756	118.351	29.224	NaN		8.92156	120.263
65.1667	98.0828	137.617	-0.114148	53.7572	220.613	102.753	139.27	-0.154492	56.0198	227.405	27.9227	NaN		8.19756	118.351	29.224	NaN		8.92156	120.263
65.25	98.4071	137.301	-0.105814	54.0142	221.161	103.099	138.98	-0.153071	56.294	228.028	27.9227	NaN		8.19756	118.351	29.224	NaN		8.92156	120.263
65.3333	98.7202	137.128	-0.118056	54.271	221.74	103.445	138.9	-0.152917	56.5694	228.628	27.9227	NaN		8.19756	118.351	29.224	NaN		8.92156	120.263
65.4167	99.042	136.063	-0.1246	54.5276	222.293	103.66	0	-0.335499	56.7317	229.334	27.9227	NaN		8.19756	118.351	29.224	NaN		8.92156	120.263
65.5	99.3485	137.301	-0.11716	54.785	220.606	103.66	0	-0.451814	56.7317	227.932	27.9227	NaN		8.19756	118.351	29.224	NaN		8.92156	120.263
65.5833	99.6732	136.69	-0.123469	55.0415	221.18	103.66	0	-0.262747	56.7317	228.702	27.9227	NaN		8.19756	118.351	29.224	NaN		8.92156	120.263
65.6667	100.02	135.866	-0.115764	55.298	221.779	103.66	0	-0.236957	56.7317	229.244	27.9227	NaN		8.19756	118.351	29.224	NaN		8.92156	120.263
65.75	100.35	135.939	-0.0914013	55.5554	222.354	103.66	0	-0.175552	56.7317	229.594	27.9227	NaN		8.19756	118.351	29.224	NaN		8.92156	120.263
65.8333	100.675	135.532	-0.0935481	55.812	222.891	103.66	0	-0.134534	56.7317	229.836	27.9227	NaN		8.19756	118.351	29.224	NaN		8.92156	120.263
65.9167	100.999	135.35	-0.0884276	56.0693	223.463	103.66	0	-0.0848889	56.7317	230.001	27.9227	NaN		8.19756	118.351	29.224	NaN		8.92156	120.263
66	101.304	135.142	-0.0953239	56.3257	224.032	103.66	0	-0.0748138	56.7317	230.117	27.9227	NaN		8.19756	118.351	29.224	NaN		8.92156	120.263
66.0833	101.631	134.337	-0.108567	56.583	224.604	103.66	0	-0.0236477	56.7317	230.202	27.9227	NaN		8.19756	118.351	29.224	NaN		8.92156	120.263
66.1667	101.964	134.191	-0.103406	56.8399	225.182	103.66	0	0.00838693	56.7317	230.26	27.9227	NaN		8.19756	118.351	29.224	NaN		8.92156	120.263
66.25	102.283	133.613	-0.1038	57.0969	225.738	103.66	0	0.0369733	56.7317	230.308	27.9227	NaN		8.19756	118.351	29.224	NaN		8.92156	120.263
66.3333	102.604	133.239	-0.104209	57.3535	226.308	103.66	0	0.0785114	56.7317	230.359	27.9227	NaN		8.19756	118.351	29.224	NaN		8.92156	120.263
66.4167	102.941	133.297	-0.114265	57.6102	226.894	103.66	0	0.0249179	56.7317	230.411	27.9227	NaN		8.19756	118.351	29.224	NaN		8.92156	120.263
66.5	103.264	132.892	-0.0769972	57.8672	227.428	103.66	0	0.0330422	56.7317	230.463	27.9227	NaN		8.19756	118.351	29.224	NaN		8.92156	120.263
66.5833	103.579	132.298	-0.115413	58.1238	227.984	103.66	0	0.0141455	56.7317	230.512	27.9227	NaN		8.19756	118.351	29.224	NaN		8.92156	120.263
66.6667	103.905	131.714	-0.114612	58.3812	228.583	103.66	0	0.00902181	56.7317	230.559	27.9227	NaN		8.19756	118.351	29.224	NaN		8.92156	120.263
66.75	104.152	0	-0.210247	58.5698	229.205	103.66	0	0.000184065	56.7317	230.602	27.9227	NaN		8.19756	118.351	29.224	NaN		8.92156	120.263
66.8333	104.152	0	-0.407991	58.5698	230.041	103.66	0	0.00115594	56.7317	230.645	27.9227	NaN		8.19756	118.351	29.224	NaN		8.92156	120.263
66.9167	104.152	0	-0.280451	58.5698	230.822	103.66	0	0.0141455	56.7317	230.696	27.9227	NaN		8.19756	118.351	29.224	NaN		8.92156	120.263
67	104.152	0	-0.185343	58.5698	231.336	103.66	0	0.00624642	56.7317	230.749	27.9227	NaN		8.19756	118.351	29.224	NaN		8.92156	120.263

## Sheet: Fermentation offline 
Compound	m (mg/L)
Betanin	0.703
Isobetanin	0.719
Phyllocactin (new)	0.6002
	Production Betalains
	Samples 10x diluted
Sample	Time	Betanin	Betanin	Isobetanin	Isobetanin	Betanin and Isobetanin	Betanin and Isobetanin	Phyllocactin	Phyllocactin	Betalamic acid	Betalamic acid		Sample	Time	Betanin	Betanin	Isobetanin	Isobetanin	Betanin and Isobetanin	Betanin and Isobetanin	Phyllocactin	Phyllocactin	Betalamic acid	Betalamic acid
		R1	R2	R1	R2	R1	R2	R1	R2	R1	R2				R1	R2	R1	R2	R1	R2	R1	R2	R1	R2
	h	Area	Area	Area	Area	Area	Area	Area	Area	Area	Area			h	mg/L	mg/L	mg/L	mg/L	mg/L	mg/L	mg/L	mg/L	Area	Area
ST14103 (Phyllocactin)	0	n.a.	n.a.	n.a.	n.a.	0	0	n.a.	0.172	0.015	n.a.		ST14103 (Phyllocactin)	0	0	0	0	0	0	0	0	2.86571	0.15	#VALUE!
ST14103 (Phyllocactin)	6	0.008	0.004	n.a.	n.a.	0.008	0.004	0.048	0.051	0.02	0.023		ST14103 (Phyllocactin)	6	0.113798	0.056899	0	0	0	0.056899	0.799733	0.849717	0.2	0.23
ST14103 (Phyllocactin)	12	0.012	0.023	n.a.	n.a.	0.012	0.023	0.121	0.098	0.093	0.095		ST14103 (Phyllocactin)	12	0.170697	0.327169	0	0	0	0	2.01599	1.63279	0.93	0.95
ST14103 (Phyllocactin)	18	0.084	0.076	0.016	0.007	0.1	0.083	0.592	0.508	0.272	0.289		ST14103 (Phyllocactin)	18	1.19488	1.08108	0.222531	0.0973574	1.41741	1.17844	9.86338	8.46385	2.72	2.89
ST14103 (Phyllocactin)	24	0.375	0.368	0.045	0.041	0.42	0.409	1.871	1.816	0.897	0.92		ST14103 (Phyllocactin)	24	5.33428	5.23471	0.625869	0.570236	5.96015	5.80494	31.1729	30.2566	8.97	9.2
ST14103 (Phyllocactin)	30	0.939	0.921	0.096	0.098	1.035	1.019	5.555	5.58	2.722	2.67		ST14103 (Phyllocactin)	30	13.357	13.101	1.33519	1.363	14.6922	14.464	92.5525	92.969	27.22	26.7
ST14103 (Phyllocactin)	36	3.094	3.254	0.304	0.322	3.398	3.576	17.939	18.872	3.415	3.646		ST14103 (Phyllocactin)	36	44.0114	46.2873	4.22809	4.47844	48.2395	50.7658	298.884	314.429	34.15	36.46
ST14103 (Phyllocactin)	42	5.238	4.872	0.581	0.566	5.819	5.438	41.965	42.602	6.355	7.017		ST14103 (Phyllocactin)	42	74.5092	69.303	8.08067	7.87204	82.5899	77.175	699.184	709.797	63.55	70.17
ST14103 (Phyllocactin)	48	6.549	6.216	0.853	0.863	7.402	7.079	73.183	75.301	14.017	14.443		ST14103 (Phyllocactin)	48	93.1579	88.4211	11.8637	12.0028	105.022	100.424	1219.31	1254.6	140.17	144.43
ST14103 (Phyllocactin)	54	7.219	7.222	1.176	1.194	8.395	8.416	102.206	103.95	18.335	19.463		ST14103 (Phyllocactin)	54	102.688	102.731	16.3561	16.6064	119.045	119.338	1702.87	1731.92	183.35	194.63
ST14103 (Phyllocactin)	60	6.192	6.021	1.415	1.501	7.607	7.522	115.43	118.338	29.098	32.498		ST14103 (Phyllocactin)	60	88.0797	85.6472	19.6801	20.8762	107.76	106.523	1923.19	1971.64	290.98	324.98
ST14103 (Phyllocactin)	66	4.277	3.64	1.478	1.53	5.755	5.17	113.654	112.977	33.751	31.503		ST14103 (Phyllocactin)	66	60.8393	51.7781	20.5563	21.2796	81.3956	73.0576	1893.6	1882.32	337.51	315.03
ST12603 (Betanin)	0	0.016	0.008	n.a.	n.a.	0.016	0.008	0.214	n.a.	0	0.009		ST12603 (Betanin)	0	0.227596	0.113798	0	0	0	0.113798	3.56548	#VALUE!	0	0.09
ST12603 (Betanin)	6	0.02	0.017	n.a.	n.a.	0.02	0.017	0.044	n.a.	0.013	0.013		ST12603 (Betanin)	6	0.284495	0.241821	0	0	0	0	0.733089	#VALUE!	0.13	0.13
ST12603 (Betanin)	12	0.068	0.087	0.006	0.006	0.074	0.093	0.044	n.a.	0.064	0.062		ST12603 (Betanin)	12	0.967283	1.23755	0.0834492	0.0834492	1.05073	1.321	0.733089	#VALUE!	0.64	0.62
ST12603 (Betanin)	18	0.681	0.379	0.017	0.017	0.698	0.396	0.016	0.006	0.414	0.511		ST12603 (Betanin)	18	9.68706	5.39118	0.236439	0.236439	9.92349	5.62762	0.266578	0.0999667	4.14	5.11
ST12603 (Betanin)	24	2.743	2.665	0.053	0.053	2.796	2.718	0.03	0.012	1.676	1.626		ST12603 (Betanin)	24	39.0185	37.909	0.737135	0.737135	39.7556	38.6461	0.499833	0.199933	16.76	16.26
ST12603 (Betanin)	30	16.469	16.422	0.072	0.072	16.541	16.494	0.067	0.041	3.425	3.338		ST12603 (Betanin)	30	234.267	233.599	1.00139	1.00139	235.269	234.6	1.11629	0.683106	34.25	33.38
ST12603 (Betanin)	36	27.371	26.962	0.145	0.145	27.516	27.107	0.025	0.017	8.017	8.05		ST12603 (Betanin)	36	389.346	383.528	2.01669	2.01669	391.362	385.544	0.416528	0.283239	80.17	80.5
Sample	Time	CDW				Residual Glucose				Glucose fed
		R1	R2	Average	SD	R1	R2	Average	SD	R1	R2	Average	SD
	h	g/L	g/L	g/L	g/L	g/L	g/L	g/L		g	g	g	g
ST14103 (Phyllocactin)	0	0.1	0.1	0.1	0	33.7487	33.6391	33.6939	0.054796	0	0	0	0
ST14103 (Phyllocactin)	6	0.2	0.6	0.4	0.2	33.7945	33.5262	33.6603	0.134149	0	0	0	0
ST14103 (Phyllocactin)	12	0.6	0.6	0.6	3.55271e-15	33.421	33.1272	33.2741	0.146886	0	0	0	0
ST14103 (Phyllocactin)	18	0.8	1.2	1	0.2	31.3028	31.886	31.5944	0.291574	0	0	0	0
ST14103 (Phyllocactin)	24	2.5	1.8	2.15	0.35	28.872	29.0514	28.9617	0.0897079	0.0209716	0.0210183	0.0209949	2.33736e-05
ST14103 (Phyllocactin)	30	5.7	5.5	5.6	0.1	18.8229	18.736	18.7795	0.0434336	0.0209716	0.0210183	0.0209949	2.33736e-05
ST14103 (Phyllocactin)	36	12.04	10.9	11.47	0.57	0.836785	0.505993	0.671389	0.165396	0.326696	0.36839	0.347543	0.020847
ST14103 (Phyllocactin)	42	17	17.1	17.05	0.05	0.387421	0.489132	0.438277	0.0508558	2.45041	2.52539	2.4879	0.0374897
ST14103 (Phyllocactin)	48	26	24.6	25.3	0.7	0.47667	0.62768	0.552175	0.0755049	6.19793	6.33246	6.2652	0.0672643
ST14103 (Phyllocactin)	54	33.4	31	32.2	1.2	0.292123	0.385222	0.338672	0.0465491	12.9909	13.2346	13.1128	0.121815
ST14103 (Phyllocactin)	60	43.6	48.2	45.9	2.3	0.0780706	0.117656	0.0978631	0.0197925	23.6234	24.3782	24.0008	0.377395
ST14103 (Phyllocactin)	66	60.2	56.6	58.4	1.8	0.0397684	0.251255	0.145512	0.105744	32.871	34.039	33.455	0.584024
ST12603 (Betanin)	0	0.1	0	0.05	0.05	32.9769	33.4171	33.197	0.2201	0	0	0	0
ST12603 (Betanin)	6	0	0.6	0.3	0.3	33.6492	33.6347	33.6419	0.00723894	0	0	0	0
ST12603 (Betanin)	12	0.2	0.3	0.25	0.05	33.1663	32.9126	33.0394	0.126819	0	0	0	0
ST12603 (Betanin)	18	1	1.6	1.3	0.3	31.6127	31.5896	31.6012	0.0115457	0	0	0	0
ST12603 (Betanin)	24	4.1	3.7	3.9	0.2	22.7913	22.525	22.6582	0.133142	0.0315247	0.0306248	0.0310748	0.000449942
ST12603 (Betanin)	30	11.5	11.1	11.3	0.2	0.64509	0.490232	0.567661	0.0774292	0.178971	0.179433	0.179202	0.000230831
ST12603 (Betanin)	36	19.3	18.6	18.95	0.35	0.491881	0.616501	0.554191	0.0623099	2.74286	2.74454	2.7437	0.00083742

## Sheet: Feed calculations
The initial rate for the exponential feed was calculated using the equation:
Where CX,0 and V0 are respectively the biomass concentration and the volume of the reactor at feed start, μsp is the constrained exponential growth rate, YS/X is the calculated biomass yield per gram of substrate, assumed constant, Sf and is the concentration of the carbon source in the feed media.
Then, the exponential feed rates at a later time were adjusted automatically using the equation:

## Sheet: Yields
									Product = phyllocactin
Reactor 21 (ST14103)
Time	X (g/L)	Feed (mL)	Base (mL)	Volume (mL)	S fed (g)	S fed (g/L)	S remaining (g/L)	µ max	P (g/L)	P (g)	Y X/S (g/g)	Y P/X (g/g)	Y P/S (g/g)	PP (g/L*h)	PX (g/L*h)
0	0.1	0	0.122701	98.8602	0	0	33.7487		0	0
6	0.2	0	0.19288	98.5516	0	0	33.7945	0.115525	0.000799733	7.8815e-05	-2.18264	0.00799733	-0.0174553	0.000133289	0.0166667
12	0.6	0	0.395373	96.105	0	0	33.421	0.183102	0.00201599	0.000193747	1.52589	0.00403199	0.00615239	0.000168	0.0416667
18	0.8	0	0.940894	91.7264	0	0	31.3028	0.047947	0.00986338	0.000904732	0.2862	0.0140905	0.00403271	0.000547965	0.0388889
24	2.5	0	2.21511	88.6112	0	0	28.872	0.189906	0.0311729	0.00276227	0.49214	0.0129887	0.00639227	0.00129887	0.1
30	5.7	0	5.72064	91.7374	0	0	18.8229	0.137363	0.0925525	0.00849053	0.37519	0.0165272	0.00620085	0.00308508	0.186667
36	12.04	0.544493	13.1426	97.0187	0.326696	3.36735	0.836785	0.124628	0.298884	0.0289973	0.329114	0.0250321	0.00823842	0.00830233	0.331667
42	17	4.08401	19.0499	101.94	2.45041	24.0378	0.387421	0.0574965	0.699184	0.0712747	0.29443	0.0413718	0.0121811	0.0166472	0.402381
48	26	10.3299	30.527	119.239	6.19793	51.9791	0.47667	0.0708139	1.21931	0.145389	0.303808	0.0470776	0.0143026	0.0254023	0.539583
54	33.4	21.6516	51.504	145.594	12.9909	89.2269	0.292123	0.0417432	1.70287	0.247928	0.27143	0.0511371	0.0138802	0.0315346	0.616667
60	43.6	39.3723	80.3643	189.054	23.6234	124.956	0.0780706	0.0444169	1.92319	0.363587	0.274229	0.0442113	0.012124	0.0320532	0.725
66	60.2	54.785	99.3485	220.606	32.871	149.003	0.0397684	0.0537692	1.8936	0.41774	0.328933	0.0315075	0.0103639	0.0286909	0.910606
Reactor 22 (ST14103)
Time	X (g/L)	Feed (mL)	Base (mL)	Volume (mL)	S fed (g)	S fed (g/L)	S remaining (g/L)	µ max	P (g/L)	P (g)	Y X/S (g/g)	Y P/X (g/g)	Y P/S (g/g)	PP (g/L*h)	PX (g/L*h)
0	0.1	0	0.138478	101	0	0	33.6391		0.00286571	0.000289438
6	0.6	0	0.205638	98.4182	0	0	33.5262	0.298627	0.000849717	8.36276e-05	4.42906	0.00169943	0.00752689	0.000141619	0.0833333
12	0.6	0	0.383843	95.9472	0	0	33.1272	0	0.00163279	0.000156662	0.976835	0.00326558	0.00318993	0.000136066	0.0416667
18	1.2	0	0.887563	93.7962	0	0	31.886	0.115525	0.00846385	0.000793877	0.627458	0.0076944	0.00482791	0.000470214	0.0611111
24	1.8	0	2.11468	90.634	0	0	29.0514	0.0675775	0.0302566	0.00274227	0.37056	0.017798	0.00659522	0.00126069	0.0708333
30	5.5	0	5.50143	91.3713	0	0	18.736	0.18616	0.092969	0.0084947	0.362342	0.0172165	0.00623825	0.00309897	0.18
36	10.9	0.613983	13.228	97.0267	0.36839	3.79679	0.505993	0.114002	0.314429	0.030508	0.292446	0.0291138	0.00851421	0.00873413	0.3
42	17.1	4.20898	19.1385	104.277	2.52539	24.2181	0.489132	0.0750526	0.709797	0.0740155	0.296332	0.0417527	0.0123727	0.0168999	0.404762
48	24.6	10.5541	31.0126	119.806	6.33246	52.8558	0.62768	0.0606113	1.2546	0.150309	0.285324	0.0512081	0.0146109	0.0261375	0.510417
54	31	22.0576	52.4528	146.817	13.2346	90.1434	0.385222	0.0385401	1.73192	0.254275	0.250411	0.0560493	0.0140353	0.0320726	0.572222
60	48.2	40.6303	83.3769	195.465	24.3782	124.719	0.117656	0.073562	1.97164	0.385387	0.303968	0.0409905	0.0124598	0.0328607	0.801667
66	56.6	56.7317	103.66	227.932	34.039	149.338	0.251255	0.026775	1.88232	0.429042	0.309206	0.0333154	0.0103013	0.02852	0.856061
									Product = Betanin
Reactor 23 (ST12603)
Time	X (g/L)	Feed (mL)	Base (mL)	Volume (mL)	S fed (g)	S fed (g/L)	S remaining (g/L)	µ max	P (g/L)	P (g)	Y X/S (g/g)	Y P/X (g/g)	Y P/S (g/g)	PP (g/L*h)	PX (g/L*h)
0	0.1	0	0.46752	99.7608	0	0	32.9769		0	0
6	0	0	0.534544	97.1791	0	0	33.6492	0	0	0	0.148762	0	0	0	-0.0166667
12	0.2	0	0.79068	94.7867	0	0	33.1663	0	0.00105073	9.95954e-05	-0.528228	0.0105073	-0.00555027	8.7561e-05	0.00833333
18	1	0	1.47091	92.8131	0	0	31.6127	0.26824	0.00992349	0.00092103	0.659718	0.0110261	0.00727412	0.000551305	0.05
24	4.1		4.35628	93.597	0	0	22.7913	0.235164	0.0397556	0.00372101	0.392709	0.00993891	0.0039031	0.00165648	0.166667
30	11.5	0.298285	13.058	99.8948	0.178971	1.7916	0.64509	0.171893	0.235269	0.0235021	0.334081	0.0206376	0.00689464	0.00784229	0.38
36	19.3	4.57144	20.8232	109.282	2.74286	25.0989	0.491881	0.086293	0.391362	0.042769	0.333426	0.0203835	0.00679638	0.0108712	0.533333
R24 (ST12603)
Time	X (g/L)	Feed (mL)	Base (mL)	Volume (mL)	S fed (g)	S fed (g/L)	S remaining (g/L)	µ max	P (g/L)	P (g)	Y X/S (g/g)	Y P/X (g/g)	Y P/S (g/g)	PP (g/L*h)	PX (g/L*h)
0	0	0	0.117987	99.419	0	0	33.4171		0	0
6	0.6	0	0.215845	96.8687	0	0	33.6347	0	0	0	-2.75818	0	0	0	0.1
12	0.3	0	0.443523	94.4477	0	0	32.9126	-0.115525	0.001321	0.000124766	0.594617	0.00440334	0.0026183	0.000110084	0.025
18	1.6	0	1.17097	92.5214	0	0	31.5896	0.278996	0.00562762	0.000520675	0.875507	0.00351726	0.00307939	0.000312646	0.0888889
24	3.7	0.0510414	4.05778	93.3054	0.0306248	0.328222	22.525	0.139722	0.0386461	0.00360589	0.329758	0.0104449	0.00344429	0.00161025	0.154167
30	11.1	0.299055	12.9917	99.8377	0.179433	1.79724	0.490232	0.183102	0.2346	0.0234219	0.319662	0.0211352	0.00675611	0.00782001	0.37
36	18.6	4.23075	20.7144	109.185	2.53845	23.249	0.616501	0.0860361	0.385544	0.0420958	0.331849	0.0207282	0.00687862	0.0107096	0.516667
Nomenclature
X	Biomass
Base	Volume of base used
Feed	Volume of feed used
Volume	Total volume of bioreactor at time X
S fed	concentration of the substrate S, carbon source, in the reactor, normalized by the total volume
S remaining	Amount of carbon source remaining in the reactor in time (h)
µ max	max growth rate in h-1
P	amount of main product in g/L
Y X/S (g/g)	Yield of dry cell weight (X) per gram of carbon source (S)
Y P/X (g/g)	Yield of betacyaning (P) per gram of carbon source (S)
Y P/S (g/g)	Yield of betacyaning (P) per gram of cell dry weight (X)
PP (g/L*h)	Productivity in g per liter per hour of betacyanin
PX (g/L*h)	Productivity in g per liter per hour of dry cell weight
